# Supplementary material for: Dichloridobis(5,7-dichloro­quinolin-8-olato-κ2 N,O)tin(IV)
Source: Acta Crystallogr Sect E Struct Rep Online. 2009 Feb 13;65(Pt 3):m270. doi: 10.1107/S1600536809004371 (PMC2968467; doi:10.1107/S1600536809004371)
Supplement: Supplementary file 1 [file e-65-0m270-sup1.cif]

##############################################################################
###                                                                        ###
###        Electronic paper (Acta Crystallographica Section E)             ###
###                                                                        ###
##############################################################################
#                                                                            #
# This CIF contains the data in a paper accepted for publication in Acta     #
# Crystallographica Section E. It conforms to the requirements of Notes      #
# for Authors for Section E, and has been peer reviewed under the auspices   #
# of the IUCr Commission on Journals.                                        #
#                                                                            #
# Full details of the Crystallographic Information File format               #
# are given in the paper "The Crystallographic Information File (CIF):       #
# a New Standard Archive File for Crystallography" by S. R. Hall, F. H.      #
# Allen and I. D. Brown [Acta Cryst. (1991), A47, 655-685].                  #
#                                                                            #
# The current version of the core CIF dictionary is obtainable from          #
# ftp://ftp.iucr.org/pub/cif_core.dic. The current version number is 2.4.    #
#                                                                            #
# Software is freely available for graphical display of the structure(s) in  #
# this CIF.  For information consult the CIF home page http://www.iucr.org/  #
# cif/home.html                                                              #
#                                                                            #
# This file may be used for bona fide research purposes within the           #
# scientific community so long as proper attribution is given to the journal # 
# article from which it was obtained.                                        #
#                                                                            #
##############################################################################
                                             
data_global
_audit_creation_method     SHELXL-97
_journal_date_recd_electronic     2009-02-05
_journal_date_accepted     2009-02-06
_journal_name_full     'Acta Crystallographica, Section E'
_journal_year     2009
_journal_volume     65
_journal_issue      3
_journal_page_first     m270
_journal_page_last     m270
_journal_paper_category     QM
_journal_coeditor_code     BT2866
_publ_contact_author
;
     Dr. Seik Weng Ng
     Department of Chemistry
     University of Malaya
     50603 Kuala Lumpur
     Malaysia
;
_publ_contact_author_email     seikweng@um.edu.my
_publ_contact_author_fax     '03 7967 4193'
_publ_contact_author_phone     '03 7967 6778'
_publ_section_title
;
Dichloridobis(5,7-dichloroquinolin-8-olato-\k^2^<i>N</i>,<i>O</i>)tin(IV)
;
loop_
    _publ_author_name
    _publ_author_address
    'Fazaeli, Yousef'
;
Department of Chemistry
General Campus
Shahid Beheshti University
Tehran 1983963113
Iran
;
    'Najafi, Ezzatollah'
;
Department of Chemistry
General Campus
Shahid Beheshti University
Tehran 1983963113
Iran
;
    'Amini, Mostafa M.'
;
Department of Chemistry
General Campus
Shahid Beheshti University
Tehran 1983963113
Iran
;
    'Ng, Seik Weng'
;
Department of Chemistry
University of Malaya
50603 Kuala Lumpur
Malaysia
;
_publ_section_synopsis     .
data_I
_audit_creation_method     SHELXL-97
_chemical_name_systematic
;
Dichloridobis(5,7-dichloroquinolin-8-olato-\k^2^<i>N</i>,<i>O</i>)tin(IV)
;
_chemical_name_common     ?
_chemical_formula_moiety     'C18 H8 Cl6 N2 O2 Sn'
_chemical_formula_sum     'C18 H8 Cl6 N2 O2 Sn'
_chemical_formula_iupac     '[Sn (C9 H4 Cl2 N O)2 Cl2]'
_chemical_formula_weight     615.65
_chemical_melting_point     ?
_symmetry_cell_setting     Monoclinic
_symmetry_space_group_name_H-M     'P 21/c'
_symmetry_space_group_name_Hall     '-P 2ybc'
loop_
    _symmetry_equiv_pos_as_xyz
    'x, y, z'
    '-x, y+1/2, -z+1/2'
    '-x, -y, -z'
    'x, -y-1/2, z-1/2'
_cell_length_a     15.2459(2)
_cell_length_b     8.92620(10)
_cell_length_c     15.8541(2)
_cell_angle_alpha     90.00
_cell_angle_beta     110.3810(10)
_cell_angle_gamma     90.00
_cell_volume     2022.48(4)
_cell_formula_units_Z     4
_cell_measurement_reflns_used     9940
_cell_measurement_theta_min     2.6
_cell_measurement_theta_max     28.3
_cell_measurement_temperature     100(2)
_exptl_crystal_description     Polyhedron
_exptl_crystal_colour     Yellow
_exptl_crystal_size_max     0.28
_exptl_crystal_size_mid     0.22
_exptl_crystal_size_min     0.18
_exptl_crystal_density_diffrn     2.022
_exptl_crystal_density_meas     ?
_exptl_crystal_density_method     'not measured'
_exptl_crystal_F_000     1192
_exptl_absorpt_coefficient_mu     2.076
_exptl_absorpt_correction_type     Multi-scan
_exptl_absorpt_process_details     '(SADABS; Sheldrick, 1996)'
_exptl_absorpt_correction_T_min     0.5941
_exptl_absorpt_correction_T_max     0.7064
_diffrn_ambient_temperature     100(2)
_diffrn_radiation_type     MoK\a
_diffrn_radiation_wavelength     0.71073
_diffrn_radiation_source     'fine-focus sealed tube'
_diffrn_radiation_monochromator     graphite
_diffrn_measurement_device_type     'Bruker SMART APEX'
_diffrn_measurement_method     \w
_diffrn_detector_area_resol_mean     ?
_diffrn_reflns_number     18582
_diffrn_reflns_av_R_equivalents     0.0213
_diffrn_reflns_av_sigmaI/netI     0.0193
_diffrn_reflns_theta_min     1.42
_diffrn_reflns_theta_max     27.50
_diffrn_reflns_theta_full     27.50
_diffrn_measured_fraction_theta_max     1.000
_diffrn_measured_fraction_theta_full     1.000
_diffrn_reflns_limit_h_min     -19
_diffrn_reflns_limit_h_max     19
_diffrn_reflns_limit_k_min     -11
_diffrn_reflns_limit_k_max     11
_diffrn_reflns_limit_l_min     -20
_diffrn_reflns_limit_l_max     20
_diffrn_standards_number     0
_diffrn_standards_interval_count     0
_diffrn_standards_interval_time     0
_diffrn_standards_decay_%     0
_reflns_number_total     4651
_reflns_number_gt     4218
_reflns_threshold_expression     I>2\s(I)
_refine_ls_structure_factor_coef     Fsqd
_refine_ls_matrix_type     full
_refine_ls_R_factor_all     0.0301
_refine_ls_R_factor_gt     0.0259
_refine_ls_wR_factor_gt     0.0712
_refine_ls_wR_factor_ref     0.0794
_refine_ls_goodness_of_fit_ref     1.056
_refine_ls_restrained_S_all     1.056
_refine_ls_number_reflns     4651
_refine_ls_number_parameters     262
_refine_ls_number_restraints     0
_refine_ls_hydrogen_treatment     constr
_refine_ls_weighting_scheme     calc
_refine_ls_weighting_details
         'calc w=1/[\s^2^(Fo^2^)+(0.0394P)^2^+4.6706P] where P=(Fo^2^+2Fc^2^)/3'
_atom_sites_solution_hydrogens     geom
_atom_sites_solution_primary     direct
_atom_sites_solution_secondary     difmap
_refine_ls_shift/su_max     0.001
_refine_ls_shift/su_mean     0.001
_refine_diff_density_max     0.591
_refine_diff_density_min     -1.250
_refine_ls_extinction_method     none
_refine_ls_extinction_coef     ?
loop_
    _atom_type_symbol
    _atom_type_description
    _atom_type_scat_dispersion_real
    _atom_type_scat_dispersion_imag
    _atom_type_scat_source
    'C' 'C' 0.0033 0.0016
                         'International Tables Vol C Tables 4.2.6.8 and 6.1.1.4'
    'H' 'H' 0.0000 0.0000
                         'International Tables Vol C Tables 4.2.6.8 and 6.1.1.4'
    'N' 'N' 0.0061 0.0033
                         'International Tables Vol C Tables 4.2.6.8 and 6.1.1.4'
    'O' 'O' 0.0106 0.0060
                         'International Tables Vol C Tables 4.2.6.8 and 6.1.1.4'
    'Cl' 'Cl' 0.1484 0.1585
                         'International Tables Vol C Tables 4.2.6.8 and 6.1.1.4'
    'Sn' 'Sn' -0.6537 1.4246
                         'International Tables Vol C Tables 4.2.6.8 and 6.1.1.4'
_computing_data_collection     'APEX2 (Bruker, 2008)'
_computing_cell_refinement     'SAINT (Bruker, 2008)'
_computing_data_reduction     'SAINT (Bruker, 2008)'
_computing_structure_solution     'SHELXS97 (Sheldrick, 2008)'
_computing_structure_refinement     'SHELXL97 (Sheldrick, 2008)'
_computing_molecular_graphics     'X-SEED (Barbour, 2001)'
_computing_publication_material     'publCIF (Westrip, 2009)'
loop_
    _atom_site_type_symbol
    _atom_site_label
    _atom_site_fract_x
    _atom_site_fract_y
    _atom_site_fract_z
    _atom_site_U_iso_or_equiv
    _atom_site_adp_type
    _atom_site_calc_flag
    _atom_site_refinement_flags
    _atom_site_occupancy
    _atom_site_disorder_assembly
    _atom_site_disorder_group
    Sn Sn1 0.778941(13) 0.92337(2) 0.344613(13) 0.01736(7) Uani d . 1 . .
    Cl Cl1 0.93987(6) 0.32043(9) 0.64058(5) 0.02934(17) Uani d . 1 . .
    Cl Cl2 0.84159(6) 0.38698(8) 0.28352(5) 0.02702(17) Uani d . 1 . .
    Cl Cl3 0.34831(5) 1.07293(11) 0.39582(6) 0.0343(2) Uani d . 1 . .
    Cl Cl4 0.66222(6) 1.38854(9) 0.45378(7) 0.03409(19) Uani d . 1 . .
    Cl Cl5 0.70590(6) 0.98399(10) 0.19137(5) 0.02889(17) Uani d . 1 . .
    Cl Cl6 0.92679(6) 1.01709(10) 0.36724(6) 0.03319(19) Uani d . 1 . .
    O O1 0.80174(15) 0.7039(2) 0.31888(13) 0.0191(4) Uani d . 1 . .
    O O2 0.73412(14) 1.1077(2) 0.39671(15) 0.0205(4) Uani d . 1 . .
    N N1 0.83134(16) 0.8252(3) 0.48199(16) 0.0171(5) Uani d . 1 . .
    N N2 0.63835(17) 0.8521(3) 0.34618(16) 0.0192(5) Uani d . 1 . .
    C C1 0.83654(19) 0.6170(3) 0.39116(19) 0.0169(5) Uani d . 1 . .
    C C2 0.8582(2) 0.4680(3) 0.38683(19) 0.0183(6) Uani d . 1 . .
    C C3 0.8920(2) 0.3773(3) 0.4644(2) 0.0198(6) Uani d . 1 . .
    H H3 0.9064 0.2750 0.4591 0.024 Uiso calc R 1 . .
    C C4 0.9038(2) 0.4366(3) 0.5468(2) 0.0198(6) Uani d . 1 . .
    C C5 0.8855(2) 0.5884(3) 0.55734(19) 0.0180(6) Uani d . 1 . .
    C C6 0.85181(19) 0.6765(3) 0.47856(19) 0.0160(5) Uani d . 1 . .
    C C7 0.8970(2) 0.6608(4) 0.64017(19) 0.0208(6) Uani d . 1 . .
    H H7 0.9187 0.6058 0.6949 0.025 Uiso calc R 1 . .
    C C8 0.8765(2) 0.8106(4) 0.6412(2) 0.0230(6) Uani d . 1 . .
    H H8 0.8843 0.8598 0.6964 0.028 Uiso calc R 1 . .
    C C9 0.8441(2) 0.8900(3) 0.5600(2) 0.0202(6) Uani d . 1 . .
    H H9 0.8310 0.9939 0.5612 0.024 Uiso calc R 1 . .
    C C10 0.6471(2) 1.1032(3) 0.39562(19) 0.0183(6) Uani d . 1 . .
    C C11 0.6027(2) 1.2221(3) 0.4198(2) 0.0217(6) Uani d . 1 . .
    C C12 0.5108(2) 1.2119(4) 0.4191(2) 0.0248(6) Uani d . 1 . .
    H H12 0.4824 1.2963 0.4356 0.030 Uiso calc R 1 . .
    C C13 0.4617(2) 1.0813(4) 0.3950(2) 0.0250(7) Uani d . 1 . .
    C C14 0.5014(2) 0.9536(4) 0.37007(19) 0.0218(6) Uani d . 1 . .
    C C15 0.5937(2) 0.9681(3) 0.37025(19) 0.0185(5) Uani d . 1 . .
    C C16 0.4580(2) 0.8118(4) 0.3460(2) 0.0288(7) Uani d . 1 . .
    H H16 0.3959 0.7965 0.3449 0.035 Uiso calc R 1 . .
    C C17 0.5055(2) 0.6976(4) 0.3246(2) 0.0299(7) Uani d . 1 . .
    H H17 0.4771 0.6018 0.3099 0.036 Uiso calc R 1 . .
    C C18 0.5961(2) 0.7209(4) 0.3242(2) 0.0251(6) Uani d . 1 . .
    H H18 0.6280 0.6409 0.3077 0.030 Uiso calc R 1 . .
loop_
    _atom_site_aniso_label
    _atom_site_aniso_U_11
    _atom_site_aniso_U_22
    _atom_site_aniso_U_33
    _atom_site_aniso_U_12
    _atom_site_aniso_U_13
    _atom_site_aniso_U_23
    Sn1 0.01867(11) 0.01519(11) 0.01871(11) 0.00298(7) 0.00712(8) 0.00097(7)
    Cl1 0.0364(4) 0.0257(4) 0.0232(4) 0.0040(3) 0.0070(3) 0.0099(3)
    Cl2 0.0428(4) 0.0173(3) 0.0204(3) 0.0031(3) 0.0103(3) -0.0020(3)
    Cl3 0.0169(3) 0.0521(5) 0.0357(4) 0.0022(3) 0.0114(3) 0.0054(4)
    Cl4 0.0308(4) 0.0211(4) 0.0559(5) -0.0008(3) 0.0220(4) -0.0073(4)
    Cl5 0.0293(4) 0.0319(4) 0.0251(4) 0.0071(3) 0.0091(3) 0.0065(3)
    Cl6 0.0314(4) 0.0304(4) 0.0410(5) -0.0019(3) 0.0167(4) -0.0024(4)
    O1 0.0251(10) 0.0166(10) 0.0150(9) 0.0032(8) 0.0063(8) 0.0006(8)
    O2 0.0167(10) 0.0175(10) 0.0293(11) -0.0003(8) 0.0107(9) -0.0020(8)
    N1 0.0153(11) 0.0178(12) 0.0189(11) 0.0009(9) 0.0068(9) -0.0013(9)
    N2 0.0204(12) 0.0201(12) 0.0162(11) -0.0008(10) 0.0052(9) 0.0016(9)
    C1 0.0157(13) 0.0172(13) 0.0184(13) -0.0007(10) 0.0066(10) 0.0006(10)
    C2 0.0206(14) 0.0166(13) 0.0186(13) 0.0006(11) 0.0078(11) -0.0016(11)
    C3 0.0189(14) 0.0174(13) 0.0232(14) 0.0001(11) 0.0074(11) 0.0014(11)
    C4 0.0168(13) 0.0226(15) 0.0186(13) -0.0022(11) 0.0046(11) 0.0058(11)
    C5 0.0147(13) 0.0237(15) 0.0153(13) -0.0010(11) 0.0047(10) 0.0021(11)
    C6 0.0132(12) 0.0164(13) 0.0193(13) -0.0006(10) 0.0069(10) -0.0005(10)
    C7 0.0182(13) 0.0281(16) 0.0167(13) -0.0008(12) 0.0067(11) 0.0017(12)
    C8 0.0203(14) 0.0306(17) 0.0191(14) -0.0005(12) 0.0083(11) -0.0041(12)
    C9 0.0178(13) 0.0207(14) 0.0234(14) -0.0012(11) 0.0089(11) -0.0046(11)
    C10 0.0181(13) 0.0205(14) 0.0173(13) 0.0009(11) 0.0074(11) 0.0025(11)
    C11 0.0217(14) 0.0201(14) 0.0245(14) 0.0027(12) 0.0094(12) 0.0016(11)
    C12 0.0228(15) 0.0299(17) 0.0233(15) 0.0079(13) 0.0099(12) 0.0042(12)
    C13 0.0146(13) 0.0381(18) 0.0224(15) 0.0029(12) 0.0067(11) 0.0061(13)
    C14 0.0189(14) 0.0290(16) 0.0159(13) -0.0013(12) 0.0041(11) 0.0039(12)
    C15 0.0176(13) 0.0221(14) 0.0157(12) 0.0004(11) 0.0056(10) 0.0034(11)
    C16 0.0214(15) 0.041(2) 0.0229(15) -0.0091(14) 0.0058(12) 0.0010(14)
    C17 0.0296(17) 0.0285(17) 0.0276(16) -0.0131(14) 0.0052(13) -0.0049(13)
    C18 0.0288(16) 0.0243(16) 0.0208(14) -0.0022(13) 0.0070(12) -0.0010(12)
loop_
    _geom_bond_atom_site_label_1
    _geom_bond_atom_site_label_2
    _geom_bond_site_symmetry_2
    _geom_bond_distance
    _geom_bond_publ_flag
    Sn1 O1 . 2.055(2) ?
    Sn1 O2 . 2.061(2) ?
    Sn1 N1 . 2.222(2) ?
    Sn1 N2 . 2.244(2) ?
    Sn1 Cl6 . 2.3122(9) ?
    Sn1 Cl5 . 2.3561(8) ?
    Cl1 C4 . 1.737(3) ?
    Cl2 C2 . 1.726(3) ?
    Cl3 C13 . 1.735(3) ?
    Cl4 C11 . 1.726(3) ?
    O1 C1 . 1.332(3) ?
    O2 C10 . 1.321(4) ?
    N1 C9 . 1.316(4) ?
    N1 C6 . 1.369(4) ?
    N2 C18 . 1.323(4) ?
    N2 C15 . 1.365(4) ?
    C1 C2 . 1.378(4) ?
    C1 C6 . 1.425(4) ?
    C2 C3 . 1.411(4) ?
    C3 C4 . 1.362(4) ?
    C3 H3 . 0.9500 ?
    C4 C5 . 1.405(4) ?
    C5 C6 . 1.413(4) ?
    C5 C7 . 1.419(4) ?
    C7 C8 . 1.374(5) ?
    C7 H7 . 0.9500 ?
    C8 C9 . 1.400(4) ?
    C8 H8 . 0.9500 ?
    C9 H9 . 0.9500 ?
    C10 C11 . 1.383(4) ?
    C10 C15 . 1.432(4) ?
    C11 C12 . 1.401(4) ?
    C12 C13 . 1.366(5) ?
    C12 H12 . 0.9500 ?
    C13 C14 . 1.411(5) ?
    C14 C15 . 1.412(4) ?
    C14 C16 . 1.418(5) ?
    C16 C17 . 1.361(5) ?
    C16 H16 . 0.9500 ?
    C17 C18 . 1.400(5) ?
    C17 H17 . 0.9500 ?
    C18 H18 . 0.9500 ?
loop_
    _geom_angle_atom_site_label_1
    _geom_angle_atom_site_label_2
    _geom_angle_atom_site_label_3
    _geom_angle_site_symmetry_1
    _geom_angle_site_symmetry_3
    _geom_angle
    _geom_angle_publ_flag
    O1 Sn1 O2 . . 160.55(8) ?
    O1 Sn1 N1 . . 77.91(8) ?
    O2 Sn1 N1 . . 88.76(9) ?
    O1 Sn1 N2 . . 87.73(9) ?
    O2 Sn1 N2 . . 76.73(9) ?
    N1 Sn1 N2 . . 84.03(9) ?
    O1 Sn1 Cl6 . . 98.77(6) ?
    O2 Sn1 Cl6 . . 95.19(6) ?
    N1 Sn1 Cl6 . . 89.56(7) ?
    N2 Sn1 Cl6 . . 169.75(7) ?
    O1 Sn1 Cl5 . . 93.79(6) ?
    O2 Sn1 Cl5 . . 97.26(6) ?
    N1 Sn1 Cl5 . . 168.73(7) ?
    N2 Sn1 Cl5 . . 88.07(6) ?
    Cl6 Sn1 Cl5 . . 99.32(3) ?
    C1 O1 Sn1 . . 115.39(17) ?
    C10 O2 Sn1 . . 116.24(18) ?
    C9 N1 C6 . . 120.2(3) ?
    C9 N1 Sn1 . . 129.2(2) ?
    C6 N1 Sn1 . . 110.64(18) ?
    C18 N2 C15 . . 120.1(3) ?
    C18 N2 Sn1 . . 128.8(2) ?
    C15 N2 Sn1 . . 111.08(19) ?
    O1 C1 C2 . . 123.4(3) ?
    O1 C1 C6 . . 120.0(3) ?
    C2 C1 C6 . . 116.6(3) ?
    C1 C2 C3 . . 122.1(3) ?
    C1 C2 Cl2 . . 119.5(2) ?
    C3 C2 Cl2 . . 118.4(2) ?
    C4 C3 C2 . . 120.0(3) ?
    C4 C3 H3 . . 120.0 ?
    C2 C3 H3 . . 120.0 ?
    C3 C4 C5 . . 121.5(3) ?
    C3 C4 Cl1 . . 119.1(2) ?
    C5 C4 Cl1 . . 119.4(2) ?
    C4 C5 C6 . . 117.2(3) ?
    C4 C5 C7 . . 125.7(3) ?
    C6 C5 C7 . . 117.0(3) ?
    N1 C6 C5 . . 121.5(3) ?
    N1 C6 C1 . . 116.0(3) ?
    C5 C6 C1 . . 122.5(3) ?
    C8 C7 C5 . . 119.9(3) ?
    C8 C7 H7 . . 120.0 ?
    C5 C7 H7 . . 120.0 ?
    C7 C8 C9 . . 119.4(3) ?
    C7 C8 H8 . . 120.3 ?
    C9 C8 H8 . . 120.3 ?
    N1 C9 C8 . . 122.0(3) ?
    N1 C9 H9 . . 119.0 ?
    C8 C9 H9 . . 119.0 ?
    O2 C10 C11 . . 124.0(3) ?
    O2 C10 C15 . . 120.0(3) ?
    C11 C10 C15 . . 116.0(3) ?
    C10 C11 C12 . . 122.2(3) ?
    C10 C11 Cl4 . . 119.5(2) ?
    C12 C11 Cl4 . . 118.3(2) ?
    C13 C12 C11 . . 120.4(3) ?
    C13 C12 H12 . . 119.8 ?
    C11 C12 H12 . . 119.8 ?
    C12 C13 C14 . . 121.5(3) ?
    C12 C13 Cl3 . . 119.0(3) ?
    C14 C13 Cl3 . . 119.5(3) ?
    C15 C14 C13 . . 116.7(3) ?
    C15 C14 C16 . . 117.0(3) ?
    C13 C14 C16 . . 126.3(3) ?
    N2 C15 C14 . . 121.6(3) ?
    N2 C15 C10 . . 115.3(3) ?
    C14 C15 C10 . . 123.2(3) ?
    C17 C16 C14 . . 119.8(3) ?
    C17 C16 H16 . . 120.1 ?
    C14 C16 H16 . . 120.1 ?
    C16 C17 C18 . . 120.1(3) ?
    C16 C17 H17 . . 119.9 ?
    C18 C17 H17 . . 119.9 ?
    N2 C18 C17 . . 121.4(3) ?
    N2 C18 H18 . . 119.3 ?
    C17 C18 H18 . . 119.3 ?
loop_
    _geom_torsion_atom_site_label_1
    _geom_torsion_atom_site_label_2
    _geom_torsion_atom_site_label_3
    _geom_torsion_atom_site_label_4
    _geom_torsion_site_symmetry_1
    _geom_torsion_site_symmetry_2
    _geom_torsion_site_symmetry_3
    _geom_torsion_site_symmetry_4
    _geom_torsion
    _geom_torsion_publ_flag
    O2 Sn1 O1 C1 . . . . -49.4(3) ?
    N1 Sn1 O1 C1 . . . . -1.69(19) ?
    N2 Sn1 O1 C1 . . . . -86.08(19) ?
    Cl6 Sn1 O1 C1 . . . . 85.96(19) ?
    Cl5 Sn1 O1 C1 . . . . -173.99(18) ?
    O1 Sn1 O2 C10 . . . . -45.4(4) ?
    N1 Sn1 O2 C10 . . . . -91.7(2) ?
    N2 Sn1 O2 C10 . . . . -7.57(19) ?
    Cl6 Sn1 O2 C10 . . . . 178.82(19) ?
    Cl5 Sn1 O2 C10 . . . . 78.7(2) ?
    O1 Sn1 N1 C9 . . . . -179.7(3) ?
    O2 Sn1 N1 C9 . . . . -13.9(2) ?
    N2 Sn1 N1 C9 . . . . -90.7(3) ?
    Cl6 Sn1 N1 C9 . . . . 81.3(2) ?
    Cl5 Sn1 N1 C9 . . . . -136.4(3) ?
    O1 Sn1 N1 C6 . . . . 0.71(18) ?
    O2 Sn1 N1 C6 . . . . 166.44(19) ?
    N2 Sn1 N1 C6 . . . . 89.65(19) ?
    Cl6 Sn1 N1 C6 . . . . -98.36(18) ?
    Cl5 Sn1 N1 C6 . . . . 43.9(4) ?
    O1 Sn1 N2 C18 . . . . -8.2(3) ?
    O2 Sn1 N2 C18 . . . . -176.5(3) ?
    N1 Sn1 N2 C18 . . . . -86.3(3) ?
    Cl6 Sn1 N2 C18 . . . . -137.9(3) ?
    Cl5 Sn1 N2 C18 . . . . 85.6(3) ?
    O1 Sn1 N2 C15 . . . . 174.68(19) ?
    O2 Sn1 N2 C15 . . . . 6.47(18) ?
    N1 Sn1 N2 C15 . . . . 96.60(19) ?
    Cl6 Sn1 N2 C15 . . . . 45.0(5) ?
    Cl5 Sn1 N2 C15 . . . . -91.45(18) ?
    Sn1 O1 C1 C2 . . . . -178.4(2) ?
    Sn1 O1 C1 C6 . . . . 2.5(3) ?
    O1 C1 C2 C3 . . . . -177.7(3) ?
    C6 C1 C2 C3 . . . . 1.3(4) ?
    O1 C1 C2 Cl2 . . . . 0.8(4) ?
    C6 C1 C2 Cl2 . . . . 179.9(2) ?
    C1 C2 C3 C4 . . . . 0.1(4) ?
    Cl2 C2 C3 C4 . . . . -178.4(2) ?
    C2 C3 C4 C5 . . . . -1.7(4) ?
    C2 C3 C4 Cl1 . . . . 176.8(2) ?
    C3 C4 C5 C6 . . . . 1.6(4) ?
    Cl1 C4 C5 C6 . . . . -176.9(2) ?
    C3 C4 C5 C7 . . . . -179.0(3) ?
    Cl1 C4 C5 C7 . . . . 2.5(4) ?
    C9 N1 C6 C5 . . . . 1.0(4) ?
    Sn1 N1 C6 C5 . . . . -179.3(2) ?
    C9 N1 C6 C1 . . . . -179.4(3) ?
    Sn1 N1 C6 C1 . . . . 0.3(3) ?
    C4 C5 C6 N1 . . . . 179.5(3) ?
    C7 C5 C6 N1 . . . . 0.1(4) ?
    C4 C5 C6 C1 . . . . -0.1(4) ?
    C7 C5 C6 C1 . . . . -179.5(3) ?
    O1 C1 C6 N1 . . . . -1.9(4) ?
    C2 C1 C6 N1 . . . . 179.0(2) ?
    O1 C1 C6 C5 . . . . 177.8(3) ?
    C2 C1 C6 C5 . . . . -1.3(4) ?
    C4 C5 C7 C8 . . . . 179.9(3) ?
    C6 C5 C7 C8 . . . . -0.7(4) ?
    C5 C7 C8 C9 . . . . 0.2(4) ?
    C6 N1 C9 C8 . . . . -1.5(4) ?
    Sn1 N1 C9 C8 . . . . 178.9(2) ?
    C7 C8 C9 N1 . . . . 0.9(5) ?
    Sn1 O2 C10 C11 . . . . -173.6(2) ?
    Sn1 O2 C10 C15 . . . . 7.9(3) ?
    O2 C10 C11 C12 . . . . -178.9(3) ?
    C15 C10 C11 C12 . . . . -0.3(4) ?
    O2 C10 C11 Cl4 . . . . 0.0(4) ?
    C15 C10 C11 Cl4 . . . . 178.6(2) ?
    C10 C11 C12 C13 . . . . 0.6(5) ?
    Cl4 C11 C12 C13 . . . . -178.3(2) ?
    C11 C12 C13 C14 . . . . -0.1(5) ?
    C11 C12 C13 Cl3 . . . . 179.6(2) ?
    C12 C13 C14 C15 . . . . -0.7(4) ?
    Cl3 C13 C14 C15 . . . . 179.6(2) ?
    C12 C13 C14 C16 . . . . 178.4(3) ?
    Cl3 C13 C14 C16 . . . . -1.3(4) ?
    C18 N2 C15 C14 . . . . -1.8(4) ?
    Sn1 N2 C15 C14 . . . . 175.6(2) ?
    C18 N2 C15 C10 . . . . 178.0(3) ?
    Sn1 N2 C15 C10 . . . . -4.6(3) ?
    C13 C14 C15 N2 . . . . -179.2(3) ?
    C16 C14 C15 N2 . . . . 1.6(4) ?
    C13 C14 C15 C10 . . . . 1.1(4) ?
    C16 C14 C15 C10 . . . . -178.1(3) ?
    O2 C10 C15 N2 . . . . -1.7(4) ?
    C11 C10 C15 N2 . . . . 179.7(3) ?
    O2 C10 C15 C14 . . . . 178.1(3) ?
    C11 C10 C15 C14 . . . . -0.6(4) ?
    C15 C14 C16 C17 . . . . 0.1(4) ?
    C13 C14 C16 C17 . . . . -179.1(3) ?
    C14 C16 C17 C18 . . . . -1.5(5) ?
    C15 N2 C18 C17 . . . . 0.2(4) ?
    Sn1 N2 C18 C17 . . . . -176.6(2) ?
    C16 C17 C18 N2 . . . . 1.5(5) ?
