# Supplementary material for: Dichloridobis(5,7-dichloro­quinolin-8-olato-κ2 N,O)tin(IV)
Source: Acta Crystallogr Sect E Struct Rep Online. 2009 Feb 13;65(Pt 3):m270. doi: 10.1107/S1600536809004371 (PMC2968467; doi:10.1107/S1600536809004371)
Supplement: Supplementary file 2 [file e-65-0m270-Isup2.hkl]

# 
# h,k,l, Fc-squared, Fo-squared, sigma(Fo-squared) and status flag 
# 
data_I
_shelx_title '  P21/c' 
_shelx_refln_list_code          4 
_shelx_F_calc_maximum      367.18 
_exptl_crystal_F_000      1192.00 
_reflns_d_resolution_high  0.7697 
 
loop_ 
 _symmetry_equiv_pos_as_xyz 
 'x, y, z' 
 '-x, y+1/2, -z+1/2' 
 '-x, -y, -z' 
 'x, -y-1/2, z-1/2' 
 
_cell_length_a    15.2459 
_cell_length_b     8.9262 
_cell_length_c    15.8541 
_cell_angle_alpha  90.000 
_cell_angle_beta  110.381 
_cell_angle_gamma  90.000 
 
_shelx_F_squared_multiplier     1.000 
 
loop_ 
 _refln_index_h 
 _refln_index_k 
 _refln_index_l 
 _refln_F_squared_calc 
 _refln_F_squared_meas 
 _refln_F_squared_sigma 
 _refln_observed_status 
   1   0   0     3589.55       -1.24      0.83 o 
   2   0   0    29168.26    30357.20    287.35 o 
   3   0   0    23943.20    27685.65    337.37 o 
   4   0   0     8964.69    10402.59    132.87 o 
   5   0   0      701.10      665.27     34.66 o 
   6   0   0      677.21     1065.56     57.56 o 
   7   0   0    37725.25    38329.04    452.44 o 
   8   0   0       26.24       34.09     23.45 o 
   9   0   0     2473.81     2487.20     42.27 o 
  10   0   0      640.57      676.76     36.23 o 
  11   0   0     5082.14     5123.23    100.93 o 
  12   0   0        3.51       17.50     15.22 o 
  13   0   0     2046.52     2022.44     64.89 o 
  14   0   0    11102.67    11031.37    185.10 o 
  15   0   0      151.97      197.16     27.96 o 
  16   0   0    10167.40     9693.09    193.78 o 
  17   0   0     1306.46     1382.42     63.15 o 
  18   0   0     4789.36     5108.29    132.65 o 
   1   1   0    12009.09    12938.77    123.95 o 
   2   1   0     3228.47     3949.12     54.55 o 
   3   1   0    10098.01    10523.10     81.95 o 
   4   1   0    21738.69    22920.66    170.37 o 
   5   1   0     1739.30     2097.04     22.66 o 
   6   1   0     2585.22     2595.65     27.62 o 
   7   1   0     1289.00     1167.98     18.03 o 
   8   1   0     2922.40     2919.56     37.40 o 
   9   1   0        5.77       13.69      7.82 o 
  10   1   0     3980.30     4023.67     75.14 o 
  11   1   0     3004.86     2915.69     71.80 o 
  12   1   0       32.16       63.01     12.81 o 
  13   1   0      783.04      772.39     29.44 o 
  14   1   0     1074.70     1052.23     37.45 o 
  15   1   0     1267.64     1217.70     39.04 o 
  16   1   0      572.60      560.49     29.54 o 
  17   1   0      316.12      336.59     26.10 o 
  18   1   0        0.03      -20.67     16.62 o 
   0   2   0    28309.49    27304.47    231.60 o 
   1   2   0      973.17      840.03     11.79 o 
   2   2   0    24030.47    25505.56    207.17 o 
   3   2   0     2201.21     2171.21     50.16 o 
   4   2   0     1797.79     1897.75     27.60 o 
   5   2   0      680.85      593.79     21.04 o 
   6   2   0     1235.29     1100.36     21.13 o 
   7   2   0     3322.27     3108.50     39.81 o 
   8   2   0      159.24       82.80      7.03 o 
   9   2   0     5299.30     5600.87     53.65 o 
  10   2   0       62.46       47.49      7.02 o 
  11   2   0      519.68      518.50     23.74 o 
  12   2   0      275.82      253.88     18.56 o 
  13   2   0     1592.32     1626.11     47.17 o 
  14   2   0     4897.79     4979.97     89.81 o 
  15   2   0      463.94      465.67     30.72 o 
  16   2   0     2936.64     2939.81     71.25 o 
  17   2   0      155.41      179.33     25.22 o 
  18   2   0      205.17      149.23     25.94 o 
   1   3   0    11641.51    11779.23     81.83 o 
   2   3   0      264.82      260.15     15.03 o 
   3   3   0    10158.35    10063.53    117.28 o 
   4   3   0     9480.10     9614.41     82.80 o 
   5   3   0    11651.01    12114.85     85.80 o 
   6   3   0    14316.37    14248.27    106.87 o 
   7   3   0      873.15      765.75     25.73 o 
   8   3   0    15017.77    15151.27    125.53 o 
   9   3   0       32.29       57.85     11.66 o 
  10   3   0     7379.88     7581.39     79.41 o 
  11   3   0     3829.21     3677.84    171.09 o 
  12   3   0     5130.66     4632.50    319.43 o 
  13   3   0     4791.10     4682.60     83.91 o 
  14   3   0     1647.78     1525.28     47.78 o 
  15   3   0     3006.46     2880.27     68.46 o 
  16   3   0     1438.12     1433.34     44.82 o 
  17   3   0     2603.65     2643.40     81.31 o 
   0   4   0    15087.72    18130.88    186.11 o 
   1   4   0      990.52     1402.89     18.46 o 
   2   4   0    10909.14    11264.12     82.09 o 
   3   4   0     1672.65     1542.57     29.40 o 
   4   4   0     2418.42     2846.06     47.62 o 
   5   4   0     2189.62     1825.06     29.05 o 
   6   4   0     5128.01     4995.80     46.24 o 
   7   4   0     1355.13     1527.84     23.19 o 
   8   4   0     1635.06     1569.32     26.15 o 
   9   4   0     5484.38     5394.34     52.02 o 
  10   4   0     7570.40     7535.15     66.81 o 
  11   4   0        4.13       31.72     10.54 o 
  12   4   0      382.04      389.60     23.80 o 
  13   4   0       70.10       61.90     14.54 o 
  14   4   0       39.38       42.27     19.97 o 
  15   4   0      519.27      529.23     33.90 o 
  16   4   0     2007.51     2049.02     63.04 o 
  17   4   0        1.10        4.79     18.28 o 
   1   5   0    11801.08    11695.61     92.35 o 
   2   5   0     1022.63     1183.19     25.02 o 
   3   5   0     7355.91     7277.26     73.01 o 
   4   5   0      736.06      756.88     23.10 o 
   5   5   0     2842.83     3238.52     55.86 o 
   6   5   0     5027.54     5017.55     58.75 o 
   7   5   0      266.03      276.15     11.95 o 
   8   5   0     4154.84     4249.69     45.73 o 
   9   5   0       60.10       63.10     11.71 o 
  10   5   0     4890.29     4930.21     54.98 o 
  11   5   0      255.34      271.12     24.05 o 
  12   5   0      952.60      889.96     31.68 o 
  13   5   0     1681.84     1665.17     53.00 o 
  14   5   0       33.81       40.68     15.29 o 
  15   5   0      986.56      927.93     36.67 o 
  16   5   0      181.43      203.32     23.26 o 
   0   6   0     7500.03     8093.19     99.96 o 
   1   6   0     1664.77     1476.23     24.82 o 
   2   6   0    16290.32    16129.35    125.29 o 
   3   6   0     2379.75     2315.98     39.22 o 
   4   6   0     2564.36     2622.65     43.07 o 
   5   6   0    10672.03    10259.57    128.69 o 
   6   6   0       18.83       22.28     11.54 o 
   7   6   0     7483.94     7388.12     78.06 o 
   8   6   0     3060.22     3052.27     46.75 o 
   9   6   0    16418.76    16603.70    135.39 o 
  10   6   0       23.34       42.68     10.33 o 
  11   6   0     2663.12     2698.34     47.56 o 
  12   6   0      105.59      117.37     16.92 o 
  13   6   0      107.98       82.94     16.60 o 
  14   6   0      555.61      473.37     29.28 o 
  15   6   0      294.51      371.79     40.15 o 
   1   7   0     1854.81     1854.63     27.94 o 
   2   7   0     2342.25     2184.27     33.89 o 
   3   7   0      534.18      509.71     22.35 o 
   4   7   0       23.96       28.51     19.72 o 
   5   7   0     7680.42     7497.29    192.22 o 
   6   7   0     1998.43     1952.41     41.74 o 
   7   7   0      361.93      388.88     21.17 o 
   8   7   0      856.27      871.43     27.75 o 
   9   7   0      124.86      123.37     14.17 o 
  10   7   0        3.13       -7.05     10.09 o 
  11   7   0       23.48       22.25     13.38 o 
  12   7   0     1323.28     1361.23     48.59 o 
  13   7   0      961.66     1112.56    104.73 o 
  14   7   0      235.71      225.65     34.48 o 
   0   8   0     2421.86     2413.40    103.70 o 
   1   8   0      106.76       80.97     21.58 o 
   2   8   0      218.20      168.52     44.01 o 
   3   8   0     2617.14     2554.39    144.27 o 
   4   8   0     3950.68     3805.76     95.03 o 
   5   8   0     2755.06     2776.72     79.31 o 
   6   8   0     1418.60     1471.42     38.44 o 
   7   8   0     7358.39     7155.23    124.96 o 
   8   8   0       91.55      103.33     14.33 o 
   9   8   0     3475.66     3543.30     56.97 o 
  10   8   0      355.83      377.16     28.81 o 
  11   8   0     2319.46     2293.35    116.11 o 
  12   8   0     1658.71     1635.27     68.12 o 
  13   8   0      112.15      132.30     29.78 o 
   1   9   0     5732.65     5455.55    204.03 o 
   2   9   0     3002.23     2712.68     83.49 o 
   3   9   0     2174.45     2123.69     75.28 o 
   4   9   0     3428.03     3440.56     95.34 o 
   5   9   0      404.86      405.78     37.63 o 
   6   9   0     2799.49     2923.82     69.82 o 
   7   9   0      388.96      451.87     33.47 o 
   8   9   0     5473.47     5465.89    100.79 o 
   9   9   0       80.84      125.42     24.02 o 
  10   9   0     3037.98     3067.06    145.85 o 
  11   9   0      115.87      102.13     28.47 o 
   0  10   0     4549.52     4686.66    169.71 o 
   1  10   0       63.84       73.30     26.94 o 
   2  10   0      521.46      567.55     45.27 o 
   3  10   0       72.19       67.81     24.74 o 
   4  10   0        0.19      -22.54     31.70 o 
   5  10   0       86.54      118.85     62.37 o 
   6  10   0      159.37      134.86     24.81 o 
   7  10   0        5.96       30.95     18.93 o 
   8  10   0       53.78       73.50     21.79 o 
   9  10   0       57.79       49.17     20.79 o 
   1  11   0     5399.08     5537.41    152.25 o 
   2  11   0      394.05      484.81     45.72 o 
   3  11   0      307.58      270.25     39.03 o 
   4  11   0      342.94      275.58     53.91 o 
   5  11   0        1.17      -23.41     22.80 o 
 -18   1   1      247.08      333.44     30.72 o 
 -17   1   1       60.07       59.47     19.05 o 
 -16   1   1     2311.76     2147.18     58.96 o 
 -15   1   1     1680.20     1664.62     44.46 o 
 -14   1   1     7753.63     7743.40    101.24 o 
 -13   1   1     1546.15     1527.62     38.74 o 
 -12   1   1     5550.05     5426.73     75.53 o 
 -11   1   1     2202.87     2206.01     35.49 o 
 -10   1   1      626.92      720.82     19.52 o 
  -9   1   1     2769.84     2560.34     39.38 o 
  -8   1   1     4364.13     3989.65     43.45 o 
  -7   1   1    36920.30    37628.21    277.97 o 
  -6   1   1     2465.04     2981.43     33.07 o 
  -5   1   1    93834.24    92763.30    985.50 o 
  -4   1   1    25504.96    26226.58    195.35 o 
  -3   1   1    16344.94    17426.28    119.04 o 
  -2   1   1      528.93      839.36     13.77 o 
  -1   1   1     5358.27     4176.61    249.21 o 
   0   1   1    11952.61    11761.01    116.43 o 
   1   1   1    48383.88    50227.57    330.35 o 
   2   1   1     4306.63     4690.71     33.83 o 
   3   1   1     4909.89     5808.26     41.57 o 
   4   1   1     1063.87     1568.31     17.38 o 
   5   1   1     7794.66     7266.74     52.55 o 
   6   1   1    16696.19    15990.33    116.11 o 
   7   1   1     1148.46      846.64     18.76 o 
   8   1   1     8470.46     8613.44     81.05 o 
   9   1   1    10486.46    10031.95     91.64 o 
  10   1   1     3085.85     3173.49     52.46 o 
  11   1   1     6059.10     6279.92    106.48 o 
  12   1   1     2870.63     2803.51     53.44 o 
  13   1   1     7687.25     7407.90     99.05 o 
  14   1   1      339.03      340.45     23.69 o 
  15   1   1     1534.94     1476.45     56.00 o 
  16   1   1      102.13      115.13     19.32 o 
  17   1   1      685.20      706.22     34.96 o 
  18   1   1       20.46        8.26     17.35 o 
 -18   2   1      491.86      539.09     32.00 o 
 -17   2   1     1557.54     1617.17     54.06 o 
 -16   2   1     1145.70     1283.35     46.27 o 
 -15   2   1     7170.61     7092.98    166.15 o 
 -14   2   1      609.48      637.12     31.72 o 
 -13   2   1     6294.93     5986.81    290.66 o 
 -12   2   1       15.33       21.07     14.63 o 
 -11   2   1     1037.29     1074.75     31.01 o 
 -10   2   1     1239.16     1227.20     33.15 o 
  -9   2   1     4714.50     4885.41     57.79 o 
  -8   2   1    15504.37    15564.09    127.32 o 
  -7   2   1     4392.98     4624.14     55.46 o 
  -6   2   1     9150.86     9649.54     76.02 o 
  -5   2   1    14242.92    14905.95    107.87 o 
  -4   2   1     1112.86      954.79     15.55 o 
  -3   2   1     9042.96     9984.31    100.96 o 
  -2   2   1    20062.29    20626.79    380.94 o 
  -1   2   1    17634.68    19999.14    155.17 o 
   0   2   1     8410.42     9052.91     76.94 o 
   1   2   1    29532.29    30551.46    224.64 o 
   2   2   1    17730.56    17417.07    174.18 o 
   3   2   1     9370.43     8607.21     70.83 o 
   4   2   1     1836.93     1847.17     21.29 o 
   5   2   1     2266.68     2249.13     27.31 o 
   6   2   1     5864.85     5838.65     47.23 o 
   7   2   1       41.33       82.84     15.25 o 
   8   2   1     5948.35     5922.26     49.57 o 
   9   2   1     9205.86     9209.72     70.83 o 
  10   2   1     6883.27     6971.57     87.25 o 
  11   2   1     7161.18     7156.23     91.66 o 
  12   2   1     2540.24     2553.76     84.29 o 
  13   2   1     1324.35     1272.02     37.85 o 
  14   2   1      867.14      828.89     32.66 o 
  15   2   1       43.00       32.07     19.80 o 
  16   2   1     3320.03     3433.49     95.89 o 
  17   2   1     2316.28     2396.21    121.85 o 
 -18   3   1      548.97      669.31     40.64 o 
 -17   3   1       63.39       34.85     13.97 o 
 -16   3   1        3.55        1.02     12.18 o 
 -15   3   1     2140.13     2164.76     60.29 o 
 -14   3   1     1405.78     1318.10     83.51 o 
 -13   3   1       24.39       60.09     13.81 o 
 -12   3   1       22.65       27.36     15.94 o 
 -11   3   1        1.67        8.44      8.81 o 
 -10   3   1      168.22      184.60     14.28 o 
  -9   3   1     1190.75     1045.28     21.01 o 
  -8   3   1      430.41      386.80     13.49 o 
  -7   3   1     3081.34     2880.44     33.80 o 
  -6   3   1     3985.39     3768.31     39.00 o 
  -5   3   1      221.97      280.22     11.92 o 
  -4   3   1     3333.74     4134.10     60.71 o 
  -3   3   1      263.70      407.49     16.44 o 
  -2   3   1     3950.03     3762.15     45.25 o 
  -1   3   1    23038.96    22779.11    166.04 o 
   0   3   1     6027.33     5999.52     48.74 o 
   1   3   1     1072.60     1242.85     16.86 o 
   2   3   1      502.07      556.61     14.18 o 
   3   3   1     1570.52     1715.26     22.07 o 
   4   3   1      273.62      614.44     15.27 o 
   5   3   1      135.08      110.21      8.57 o 
   6   3   1      148.37      217.09     13.66 o 
   7   3   1     7681.17     7153.84     62.65 o 
   8   3   1     2268.78     2182.76     28.97 o 
   9   3   1     2440.57     2364.47     30.95 o 
  10   3   1       35.34       52.11     10.57 o 
  11   3   1     1924.58     2004.78     50.05 o 
  12   3   1     1713.37     1668.18     47.79 o 
  13   3   1       18.56       17.60     15.69 o 
  14   3   1       35.17       26.40     15.83 o 
  15   3   1        4.91       13.18     16.60 o 
  16   3   1       59.21       70.16     26.90 o 
  17   3   1       17.88       -5.55     15.73 o 
 -17   4   1     1871.20     1878.59     52.60 o 
 -16   4   1      622.16      681.34     32.86 o 
 -15   4   1     5109.46     5158.00     83.76 o 
 -14   4   1     1601.95     1541.21     42.42 o 
 -13   4   1     2006.60     1968.29     46.10 o 
 -12   4   1      356.41      349.52     21.39 o 
 -11   4   1    18040.11    17942.10    143.88 o 
 -10   4   1      216.26      261.66     12.97 o 
  -9   4   1       90.72      102.13      9.87 o 
  -8   4   1     7323.18     7474.50     68.87 o 
  -7   4   1     3978.26     4088.85     44.23 o 
  -6   4   1     6929.67     6849.45     61.91 o 
  -5   4   1     6697.68     6293.03     79.20 o 
  -4   4   1    32314.67    32827.74    281.11 o 
  -3   4   1     2435.32     3229.14     40.43 o 
  -2   4   1     3518.91     3627.14     33.73 o 
  -1   4   1     2785.07     2842.34     29.71 o 
   0   4   1    27904.23    30175.63    213.38 o 
   1   4   1    21215.78    22491.61    161.44 o 
   2   4   1    15695.12    15775.63    140.10 o 
   3   4   1    19320.75    19285.85    234.09 o 
   4   4   1       65.42       52.03      7.57 o 
   5   4   1     4851.34     5315.62     55.89 o 
   6   4   1       37.47       25.76      5.00 o 
   7   4   1     5892.73     5803.35    105.75 o 
   8   4   1     7638.76     7511.80     75.84 o 
   9   4   1     2359.62     2291.05     36.43 o 
  10   4   1    12398.91    12006.66    303.09 o 
  11   4   1     7587.23     7430.34    144.16 o 
  12   4   1     3884.18     3783.21     77.61 o 
  13   4   1      899.59      885.65     33.66 o 
  14   4   1     3609.18     3447.96     67.19 o 
  15   4   1     1667.21     1535.17     46.74 o 
  16   4   1      183.21      187.59     23.03 o 
  17   4   1     1836.63     1945.02     63.68 o 
 -17   5   1      208.94      260.22     46.62 o 
 -16   5   1      307.33      371.22     49.99 o 
 -15   5   1       10.74       -7.78     12.77 o 
 -14   5   1     2515.56     2331.03     52.90 o 
 -13   5   1        0.33       11.41     11.91 o 
 -12   5   1     2798.89     2731.30     53.55 o 
 -11   5   1     1156.82     1192.34     27.38 o 
 -10   5   1     5405.32     5288.05     54.52 o 
  -9   5   1      777.64      737.11     23.40 o 
  -8   5   1     5372.99     5673.29     54.73 o 
  -7   5   1     8106.30     8200.35     69.47 o 
  -6   5   1     1288.38     1226.87     33.44 o 
  -5   5   1    11257.57    11488.68    119.05 o 
  -4   5   1      629.38      468.92     15.92 o 
  -3   5   1    12482.94    12145.78     99.85 o 
  -2   5   1     4329.26     4151.68     39.15 o 
  -1   5   1      362.96      582.04     19.50 o 
   0   5   1     1398.02     1377.18     19.38 o 
   1   5   1      321.20      402.73     13.01 o 
   2   5   1     4987.68     5159.43     54.05 o 
   3   5   1     7387.39     7483.58     72.30 o 
   4   5   1    30235.49    30112.76    299.81 o 
   5   5   1       55.60      127.61     11.49 o 
   6   5   1     7845.98     7824.28     78.26 o 
   7   5   1      851.71      798.72     22.24 o 
   8   5   1     8267.03     8088.85     83.42 o 
   9   5   1        2.12       35.33      8.81 o 
  10   5   1     8287.65     8256.23    100.39 o 
  11   5   1     5988.46     6161.16    100.72 o 
  12   5   1     1078.36     1095.90     41.35 o 
  13   5   1     1454.82     1289.49     46.89 o 
  14   5   1     1497.22     1358.27     49.52 o 
  15   5   1      361.77      438.72     33.53 o 
  16   5   1      566.32      587.87     42.87 o 
 -16   6   1       28.75      -13.03     36.79 o 
 -15   6   1      170.36      171.86     33.83 o 
 -14   6   1       10.45        6.75     20.01 o 
 -13   6   1      700.66      624.54     28.83 o 
 -12   6   1     1236.95     1204.27     36.85 o 
 -11   6   1      293.84      278.92     17.67 o 
 -10   6   1      191.17      180.54     12.84 o 
  -9   6   1      296.25      315.16     15.96 o 
  -8   6   1       21.53       25.04      8.90 o 
  -7   6   1     1675.49     1634.29     29.97 o 
  -6   6   1      894.64      922.82     34.22 o 
  -5   6   1      348.62      357.81     18.44 o 
  -4   6   1     4859.09     4771.67     57.12 o 
  -3   6   1      831.34      741.16     18.35 o 
  -2   6   1     3716.69     3832.42     38.99 o 
  -1   6   1      516.60      456.57     13.08 o 
   0   6   1     1025.78      978.52     18.54 o 
   1   6   1     1140.69     1017.19     21.38 o 
   2   6   1       68.43       61.59      8.15 o 
   3   6   1      151.52      155.12     10.56 o 
   4   6   1     1181.78     1191.99     29.00 o 
   5   6   1      900.06      882.84     26.44 o 
   6   6   1       11.16       19.88     14.33 o 
   7   6   1        6.31       12.18     10.09 o 
   8   6   1      164.09      157.64     13.55 o 
   9   6   1      702.96      738.90     22.17 o 
  10   6   1      605.05      587.44     34.03 o 
  11   6   1       66.30       61.05     14.54 o 
  12   6   1      637.10      611.12     29.01 o 
  13   6   1       53.88       41.39     15.88 o 
  14   6   1       68.68       46.20     16.92 o 
  15   6   1       68.31       78.05     19.45 o 
 -15   7   1      239.97      193.72     34.61 o 
 -14   7   1     2575.08     2429.01     85.33 o 
 -13   7   1       23.80       19.18     22.39 o 
 -12   7   1     4826.14     4730.47    114.22 o 
 -11   7   1      361.87      349.62     26.99 o 
 -10   7   1     4225.45     4222.45     61.12 o 
  -9   7   1     3143.33     3211.68     47.48 o 
  -8   7   1     1210.29     1234.96     30.71 o 
  -7   7   1     3710.33     3389.28    119.49 o 
  -6   7   1     4444.11     4469.31    112.38 o 
  -5   7   1     4722.13     4825.25     97.89 o 
  -4   7   1     1610.32     1547.31     36.99 o 
  -3   7   1     7652.37     7584.14     91.63 o 
  -2   7   1      106.20       96.41     12.30 o 
  -1   7   1      382.05      445.22     24.02 o 
   0   7   1     4946.73     5024.34     58.71 o 
   1   7   1     4316.67     4405.17     77.87 o 
   2   7   1    11365.77    11399.42    105.97 o 
   3   7   1     2957.65     2927.17     50.27 o 
   4   7   1    12163.20    11804.05    125.80 o 
   5   7   1        3.47        9.05      9.16 o 
   6   7   1     2375.80     2524.02     42.21 o 
   7   7   1      159.39      152.37     13.94 o 
   8   7   1     4180.10     4141.32     58.64 o 
   9   7   1     1612.06     1623.57     36.45 o 
  10   7   1     3906.36     4020.83     68.52 o 
  11   7   1     2332.97     2370.35     61.73 o 
  12   7   1      607.81      567.86     28.85 o 
  13   7   1      605.07      554.83     29.93 o 
  14   7   1       41.95       38.98     25.67 o 
 -13   8   1     2435.21     2561.84    106.86 o 
 -12   8   1      143.81      153.13     42.63 o 
 -11   8   1      483.73      465.17     31.95 o 
 -10   8   1     2091.37     2107.59     50.03 o 
  -9   8   1     1656.36     1622.25     43.60 o 
  -8   8   1     1527.83     1556.22     36.49 o 
  -7   8   1     3036.43     2973.80     56.63 o 
  -6   8   1     1822.62     1778.88     76.55 o 
  -5   8   1      467.80      522.49     28.72 o 
  -4   8   1      401.19      356.83     27.47 o 
  -3   8   1       18.58       49.63     20.35 o 
  -2   8   1     1381.74     1471.07     64.81 o 
  -1   8   1      231.21      252.60     31.56 o 
   0   8   1      490.66      488.40     35.73 o 
   1   8   1     7136.23     7042.93    136.43 o 
   2   8   1      351.73      377.96     33.40 o 
   3   8   1     3264.18     3261.58     86.88 o 
   4   8   1     1172.92     1103.19     52.49 o 
   5   8   1     1548.74     1502.89     46.45 o 
   6   8   1      151.46      127.28     28.57 o 
   7   8   1     1275.24     1409.24     51.68 o 
   8   8   1     2997.45     2843.19     56.66 o 
   9   8   1      964.00      979.04     30.51 o 
  10   8   1       35.91       26.45     14.61 o 
  11   8   1     1492.80     1636.86     53.20 o 
  12   8   1      362.76      333.73     37.03 o 
  13   8   1      389.36      407.11     40.94 o 
 -12   9   1      315.25      473.25     61.61 o 
 -11   9   1      215.42      171.44     32.09 o 
 -10   9   1      384.63      378.69     59.47 o 
  -9   9   1     1073.40     1089.70     45.27 o 
  -8   9   1      125.43      100.60     21.18 o 
  -7   9   1        2.37        3.29     16.00 o 
  -6   9   1     4117.87     4068.11    104.88 o 
  -5   9   1        5.83        4.81     33.76 o 
  -4   9   1     1600.24     1620.04     64.91 o 
  -3   9   1        1.02      -11.26     18.51 o 
  -2   9   1       23.40       22.73     42.77 o 
  -1   9   1      312.00      271.61     32.51 o 
   0   9   1      603.10      523.45     58.31 o 
   1   9   1     3289.96     3040.97     90.00 o 
   2   9   1     5600.09     5222.01    120.66 o 
   3   9   1        0.98      -11.48     19.43 o 
   4   9   1     1191.27     1108.31     54.74 o 
   5   9   1      770.64      748.01     37.33 o 
   6   9   1        2.19      -13.57     15.42 o 
   7   9   1      616.68      590.56     34.48 o 
   8   9   1        7.32       36.33     15.56 o 
   9   9   1     1177.95     1189.18     58.66 o 
  10   9   1      168.30      178.14     57.76 o 
  11   9   1        0.61      -16.09     31.22 o 
  -9  10   1     4129.35     4296.08     93.19 o 
  -8  10   1     1540.53     1528.68     54.72 o 
  -7  10   1     2438.77     2693.07     71.78 o 
  -6  10   1     7620.47     7441.64    156.52 o 
  -5  10   1       10.99       23.93     22.46 o 
  -4  10   1     3077.69     2933.30     92.88 o 
  -3  10   1      103.52      271.45     56.32 o 
  -2  10   1     2780.39     2653.96     87.91 o 
  -1  10   1     1256.92     1242.04    114.98 o 
   0  10   1      639.96      638.38     47.24 o 
   1  10   1     2060.71     2237.65     81.02 o 
   2  10   1      587.45      446.15     42.21 o 
   3  10   1     2910.00     2902.22    221.56 o 
   4  10   1     1100.42     1162.44     60.23 o 
   5  10   1     8526.94     8635.47    241.57 o 
   6  10   1       10.27       55.87     20.35 o 
   7  10   1     3170.26     3424.35     85.20 o 
   8  10   1      230.35      291.90     29.61 o 
   9  10   1     1139.15     1108.74     61.17 o 
  -6  11   1      325.95      406.94     90.08 o 
  -5  11   1     1787.24     1761.54     76.57 o 
  -4  11   1      136.28      123.03     32.62 o 
  -3  11   1     1065.14     1104.06     75.99 o 
  -2  11   1       13.02      -42.80     30.33 o 
  -1  11   1     1370.09     1444.08     76.47 o 
   0  11   1      155.39      176.62     35.40 o 
   1  11   1      778.13      797.34     55.60 o 
   2  11   1     1855.12     2089.05     83.04 o 
   3  11   1       21.94       35.34     26.69 o 
   4  11   1       81.54       63.18     22.07 o 
   5  11   1      178.17      199.91     27.84 o 
 -19   0   2     2416.69     2588.20     92.69 o 
 -18   0   2     1090.64      962.17     75.64 o 
 -17   0   2     1596.28     1517.65     82.38 o 
 -16   0   2      697.18      863.87     48.08 o 
 -15   0   2    11931.66    11453.83    189.71 o 
 -14   0   2      143.62      168.67     24.10 o 
 -13   0   2     4631.36     4963.31    102.79 o 
 -12   0   2     1162.25     1104.59     43.67 o 
 -11   0   2     1922.18     2150.10    123.16 o 
 -10   0   2      675.23      708.08     31.92 o 
  -9   0   2        1.63        2.32     13.00 o 
  -8   0   2     1875.53     1194.86    166.00 o 
  -7   0   2     3227.40     3400.61     86.51 o 
  -6   0   2    64254.26    66890.68   1045.38 o 
  -5   0   2     1254.60     1694.43    262.27 o 
  -4   0   2   110542.49   116322.53   1858.12 o 
  -3   0   2    10170.05    12617.27    137.16 o 
  -2   0   2    12913.95    11730.89    132.36 o 
  -1   0   2    54461.93    56815.21   1126.00 o 
   0   0   2     1316.61     1021.13     16.50 o 
   1   0   2    56368.36    57198.35    839.89 o 
   2   0   2      443.16      966.94     17.13 o 
   3   0   2    35935.21    39355.20    491.81 o 
   4   0   2     3892.84     4310.81     70.04 o 
   5   0   2    10217.46     9365.65    131.35 o 
   6   0   2    15177.35    15533.36    204.45 o 
   7   0   2     5837.83     6418.81    106.07 o 
   8   0   2     9581.45     8767.87    137.15 o 
   9   0   2     1186.72     1064.54     40.83 o 
  10   0   2    10704.77    10865.83    177.00 o 
  11   0   2      934.38      983.25     44.59 o 
  12   0   2    17675.37    17589.06    330.90 o 
  13   0   2     1347.31     1300.97     54.43 o 
  14   0   2     5324.55     5175.96    138.15 o 
  15   0   2     2836.82     2675.76     83.59 o 
  16   0   2      207.59      266.91     44.56 o 
  17   0   2      518.16      436.61     41.53 o 
 -19   1   2      469.27      560.80     35.18 o 
 -18   1   2      521.47      550.34     38.49 o 
 -17   1   2       11.44       12.74     16.12 o 
 -16   1   2        2.70       27.83     14.54 o 
 -15   1   2       27.67       32.30     18.47 o 
 -14   1   2      109.70      123.66     18.27 o 
 -13   1   2     2301.24     2167.22     51.25 o 
 -12   1   2      822.20      751.34     32.87 o 
 -11   1   2      108.81      125.96     12.07 o 
 -10   1   2     3744.02     3724.82     51.93 o 
  -9   1   2      811.35      903.41     22.77 o 
  -8   1   2    17988.04    19239.42    139.60 o 
  -7   1   2    19172.44    20207.75    156.46 o 
  -6   1   2       95.25       68.04      5.92 o 
  -5   1   2    25580.84    26920.90    182.66 o 
  -4   1   2    25836.11    27774.79    290.44 o 
  -3   1   2     6601.31     7155.72     86.90 o 
  -2   1   2    10971.01    11837.40     74.77 o 
  -1   1   2     4627.65     5258.06     33.51 o 
   0   1   2     2425.18     2638.19     21.18 o 
   1   1   2       36.28       31.66      3.57 o 
   2   1   2     5978.39     6563.91     50.24 o 
   3   1   2     1166.87     1350.27     14.35 o 
   4   1   2     4483.74     4713.40     39.63 o 
   5   1   2     4070.83     4362.75     39.10 o 
   6   1   2     8990.66     9252.87     81.48 o 
   7   1   2     1567.02     1564.49     38.98 o 
   8   1   2      669.16      646.73     21.13 o 
   9   1   2      584.79      510.40     21.32 o 
  10   1   2      530.89      548.25     31.63 o 
  11   1   2     7110.35     6993.48     91.22 o 
  12   1   2     1477.62     1518.76     40.01 o 
  13   1   2     1755.36     1744.08     45.26 o 
  14   1   2     2470.46     2396.10     54.51 o 
  15   1   2      280.46      307.48     24.25 o 
  16   1   2       16.86       12.72     14.68 o 
  17   1   2       17.83       34.22     17.25 o 
 -18   2   2      178.06      141.68     24.91 o 
 -17   2   2      308.69      283.71     47.40 o 
 -16   2   2     1275.19     1253.52     47.05 o 
 -15   2   2     1751.85     1763.67     53.28 o 
 -14   2   2       75.13       78.27     14.98 o 
 -13   2   2     6376.18     6357.83     97.24 o 
 -12   2   2     3071.92     3076.46     53.64 o 
 -11   2   2       21.25        5.00      6.86 o 
 -10   2   2      476.47      697.44     18.60 o 
  -9   2   2        2.35       32.82      7.09 o 
  -8   2   2     3368.91     3156.00     35.78 o 
  -7   2   2     3493.50     3789.94     38.74 o 
  -6   2   2     7164.08     6227.22     56.18 o 
  -5   2   2    12661.97    11785.08     96.13 o 
  -4   2   2     3051.72     3475.43     35.09 o 
  -3   2   2     1189.79     1009.03     15.52 o 
  -2   2   2    50665.61    50958.07    424.08 o 
  -1   2   2     3944.95     3782.96    143.87 o 
   0   2   2     1621.04     1617.67     26.70 o 
   1   2   2     4747.96     4769.58     43.54 o 
   2   2   2     7377.56     7067.38     55.09 o 
   3   2   2       78.14       53.15      8.88 o 
   4   2   2     1090.65      975.24     15.65 o 
   5   2   2    10867.44    10420.49     80.21 o 
   6   2   2     5365.93     5001.89     46.02 o 
   7   2   2      213.54      272.40      9.99 o 
   8   2   2     4917.25     4508.11     44.28 o 
   9   2   2      647.52      588.58     17.89 o 
  10   2   2     2697.02     2753.06     50.51 o 
  11   2   2     2001.95     1827.44     42.72 o 
  12   2   2     6564.91     6347.28     89.23 o 
  13   2   2       28.43       45.13     14.82 o 
  14   2   2     1256.18     1243.87     39.44 o 
  15   2   2        1.42       -8.03     13.01 o 
  16   2   2       15.11       34.86     16.18 o 
  17   2   2       69.21       76.96     22.48 o 
 -18   3   2     2260.89     2448.49     59.88 o 
 -17   3   2     1270.50     1305.22     58.93 o 
 -16   3   2      916.70      945.98     35.54 o 
 -15   3   2     1122.11     1157.53     37.63 o 
 -14   3   2     1628.83     1612.44     41.82 o 
 -13   3   2     2469.74     2547.51     50.67 o 
 -12   3   2     3699.83     3558.02     58.92 o 
 -11   3   2     8200.56     8452.17     84.76 o 
 -10   3   2    19425.88    19355.28    147.51 o 
  -9   3   2     3488.04     3476.85     40.50 o 
  -8   3   2     2848.22     3097.53     36.40 o 
  -7   3   2    10679.18    11181.25     89.14 o 
  -6   3   2     2949.92     3021.15     48.66 o 
  -5   3   2    33344.98    33293.83    274.64 o 
  -4   3   2    38790.09    39891.29    299.61 o 
  -3   3   2    35494.47    35678.37    347.32 o 
  -2   3   2    12941.76    13019.43    126.39 o 
  -1   3   2     5070.28     5261.33     72.75 o 
   0   3   2      270.47      327.82      9.14 o 
   1   3   2      624.32      564.24     11.99 o 
   2   3   2     2241.39     2031.01     26.78 o 
   3   3   2     3439.49     3486.61     47.63 o 
   4   3   2     9150.04     9092.78     87.85 o 
   5   3   2     5835.57     5811.79     58.11 o 
   6   3   2    13854.81    13886.25    114.98 o 
   7   3   2     3223.38     3158.27     39.19 o 
   8   3   2    10811.04    10639.88     94.90 o 
   9   3   2     6535.55     6356.20     87.34 o 
  10   3   2      738.41      744.53     31.91 o 
  11   3   2    12033.25    11666.38    151.26 o 
  12   3   2     1572.52     1524.37     46.65 o 
  13   3   2     5860.08     5593.53    140.94 o 
  14   3   2      558.16      535.18     32.17 o 
  15   3   2     3338.12     3342.84     77.59 o 
  16   3   2      600.36      622.33     37.68 o 
  17   3   2       20.16       -5.64     18.04 o 
 -18   4   2       71.97      154.03     40.50 o 
 -17   4   2      440.09      504.59     45.33 o 
 -16   4   2      745.58      799.99     34.06 o 
 -15   4   2     1008.85     1123.69     37.45 o 
 -14   4   2      453.54      448.86     24.91 o 
 -13   4   2     2124.39     2099.00     46.37 o 
 -12   4   2      122.76      142.08     17.16 o 
 -11   4   2      500.19      465.27     17.48 o 
 -10   4   2     2190.92     2044.58     32.19 o 
  -9   4   2     2294.72     2211.33     32.43 o 
  -8   4   2      856.71      888.02     25.29 o 
  -7   4   2      489.49      532.60     14.99 o 
  -6   4   2      236.20      455.51     19.28 o 
  -5   4   2     7750.56     7850.67     99.67 o 
  -4   4   2      995.37      796.21     25.59 o 
  -3   4   2     3564.76     4060.83     64.30 o 
  -2   4   2     3560.18     3537.80     39.93 o 
  -1   4   2     3081.23     3433.59     31.64 o 
   0   4   2     1609.81     1838.09     23.67 o 
   1   4   2    11608.32    12095.17     94.31 o 
   2   4   2      386.39      354.71     12.03 o 
   3   4   2    35116.83    33534.11    250.30 o 
   4   4   2       14.64       38.58      7.21 o 
   5   4   2      803.53      847.69     22.11 o 
   6   4   2       67.88       54.42      8.02 o 
   7   4   2       13.24       18.65      7.26 o 
   8   4   2        4.94       33.07      8.31 o 
   9   4   2      175.92      186.43     14.89 o 
  10   4   2      266.19      310.12     23.35 o 
  11   4   2       32.01       30.09     15.03 o 
  12   4   2       64.78       80.82     27.51 o 
  13   4   2      102.93       97.38     19.68 o 
  14   4   2      808.84      754.20     37.84 o 
  15   4   2       68.26       50.13     17.66 o 
  16   4   2      435.64      487.70     31.40 o 
 -17   5   2     1122.34     1037.57     61.59 o 
 -16   5   2     1625.06     1714.43     73.55 o 
 -15   5   2       15.57       -2.23     20.28 o 
 -14   5   2     1257.73     1178.13     37.46 o 
 -13   5   2        1.68        6.76     11.56 o 
 -12   5   2     2572.96     2608.59     45.11 o 
 -11   5   2     2261.13     2323.75     37.79 o 
 -10   5   2     3764.06     3822.43     44.29 o 
  -9   5   2     3174.86     3150.24     41.30 o 
  -8   5   2     2677.37     2617.48     36.12 o 
  -7   5   2      683.93      720.62     22.73 o 
  -6   5   2      712.73      809.99     46.01 o 
  -5   5   2     6965.48     6620.77     79.49 o 
  -4   5   2      537.56      532.13     14.93 o 
  -3   5   2    11575.31    11474.03     95.18 o 
  -2   5   2     1103.51      940.35     15.15 o 
  -1   5   2     3256.01     3562.07     34.46 o 
   0   5   2      580.24      750.03     15.90 o 
   1   5   2     2278.69     2322.41     29.79 o 
   2   5   2    14086.65    14428.31    122.46 o 
   3   5   2     2784.39     2982.74     41.56 o 
   4   5   2    11734.78    12059.54    119.11 o 
   5   5   2     2343.26     2227.18     38.96 o 
   6   5   2     2236.36     2365.15     33.69 o 
   7   5   2     1327.84     1387.93     26.39 o 
   8   5   2      158.67      189.70     12.57 o 
   9   5   2     6195.39     6090.43     72.68 o 
  10   5   2     2530.69     2532.88     51.25 o 
  11   5   2     3266.48     3265.58    117.66 o 
  12   5   2      388.79      399.48     24.77 o 
  13   5   2      386.05      416.89     26.07 o 
  14   5   2      268.90      299.68     26.64 o 
  15   5   2     1277.19     1273.14     44.74 o 
 -16   6   2        9.26       45.74     26.82 o 
 -15   6   2     1466.47     1451.51     66.88 o 
 -14   6   2      126.79      146.22     45.80 o 
 -13   6   2     6078.01     6027.39    133.03 o 
 -12   6   2     3546.82     3632.67     75.99 o 
 -11   6   2     5578.93     5659.70     60.24 o 
 -10   6   2     6257.13     6256.04     68.95 o 
  -9   6   2      601.37      572.76     23.41 o 
  -8   6   2     2507.69     2579.69     38.79 o 
  -7   6   2      123.54      119.95     11.57 o 
  -6   6   2     4307.52     4102.17     62.15 o 
  -5   6   2      179.03      233.66     12.70 o 
  -4   6   2     5595.11     5619.95     58.32 o 
  -3   6   2     1003.59      949.46     20.08 o 
  -2   6   2     5264.19     5637.39     50.50 o 
  -1   6   2     7317.89     7561.29     69.06 o 
   0   6   2        1.72       20.56      6.27 o 
   1   6   2    17929.37    18339.15    161.28 o 
   2   6   2       18.11       57.30      8.52 o 
   3   6   2    26957.26    26403.87    211.93 o 
   4   6   2      446.65      416.77     28.42 o 
   5   6   2    19527.20    19588.21    183.56 o 
   6   6   2     3121.25     3176.49     51.60 o 
   7   6   2      937.08      908.31     51.35 o 
   8   6   2     1037.49     1084.03     28.16 o 
   9   6   2       14.68       29.14     10.69 o 
  10   6   2     3489.27     3471.75     60.94 o 
  11   6   2       23.57       27.92     12.68 o 
  12   6   2     2824.92     2775.68     68.41 o 
  13   6   2      134.93      115.41     18.08 o 
  14   6   2     1211.94     1143.14     48.48 o 
  15   6   2      175.77      140.33     28.27 o 
 -15   7   2      495.68      436.12     42.64 o 
 -14   7   2       46.54       44.20     24.25 o 
 -13   7   2     1484.70     1580.14     67.09 o 
 -12   7   2      139.04      151.03     21.94 o 
 -11   7   2      765.12      770.96     28.43 o 
 -10   7   2     2260.40     2273.06     47.22 o 
  -9   7   2      968.97      939.30     25.93 o 
  -8   7   2     1097.31     1006.52     28.03 o 
  -7   7   2       25.77       31.02     12.12 o 
  -6   7   2        0.96        9.92     10.81 o 
  -5   7   2      171.56      222.60     22.21 o 
  -4   7   2     1415.14     1431.86     32.68 o 
  -3   7   2      150.23      190.07     15.71 o 
  -2   7   2     2832.71     2801.35     58.58 o 
  -1   7   2      678.77      631.05     21.84 o 
   0   7   2     1298.69     1450.73     34.06 o 
   1   7   2      221.87      214.76     17.37 o 
   2   7   2        2.07       18.37      9.86 o 
   3   7   2      337.70      332.49     15.59 o 
   4   7   2       22.01       44.25      9.82 o 
   5   7   2       45.70       34.80     10.09 o 
   6   7   2     2450.12     2319.94     40.54 o 
   7   7   2      148.53      155.64     15.77 o 
   8   7   2     1472.25     1524.12     38.65 o 
   9   7   2      442.29      429.58     50.78 o 
  10   7   2      131.59      105.02     32.70 o 
  11   7   2       12.78        6.56     14.40 o 
  12   7   2      346.74      361.29     27.06 o 
  13   7   2      524.83      529.67     30.06 o 
  14   7   2      525.21      623.78     43.06 o 
 -13   8   2      289.11      255.71     34.96 o 
 -12   8   2      532.32      572.87     35.44 o 
 -11   8   2     6766.98     7156.12    113.87 o 
 -10   8   2     2364.24     2384.57     48.65 o 
  -9   8   2     4162.70     4111.69     70.61 o 
  -8   8   2      726.67      772.11     28.24 o 
  -7   8   2      778.57      761.30     30.70 o 
  -6   8   2     2352.80     2206.11     49.05 o 
  -5   8   2      352.79      355.73     30.67 o 
  -4   8   2     9865.00     9453.23    183.56 o 
  -3   8   2    12461.41    11715.39    131.61 o 
  -2   8   2      336.44      395.02     21.10 o 
  -1   8   2      789.72      818.58     27.95 o 
   0   8   2      150.18      160.74     16.02 o 
   1   8   2       52.69       82.64     16.82 o 
   2   8   2        3.89       -2.75     17.60 o 
   3   8   2     7943.40     7953.15    147.73 o 
   4   8   2     2521.34     2531.06     59.49 o 
   5   8   2     2350.03     2281.85     56.91 o 
   6   8   2      234.73      198.16     21.72 o 
   7   8   2     4422.32     4282.85     82.09 o 
   8   8   2      369.45      324.03     27.91 o 
   9   8   2      639.48      687.54     35.58 o 
  10   8   2     3227.39     3148.96     90.10 o 
  11   8   2     1144.29     1323.88     60.23 o 
  12   8   2     1555.83     1560.76     66.90 o 
 -12   9   2     1559.10     1648.40     72.06 o 
 -11   9   2     1784.56     1917.40     75.86 o 
 -10   9   2     1230.74     1371.66     50.36 o 
  -9   9   2      760.44      738.56     45.13 o 
  -8   9   2     2622.28     2663.71    118.06 o 
  -7   9   2     4364.61     4510.68    170.47 o 
  -6   9   2      164.61      269.31     33.14 o 
  -5   9   2     2450.83     2308.65     77.98 o 
  -4   9   2      931.35      807.91     49.00 o 
  -3   9   2     3990.13     3807.01    141.24 o 
  -2   9   2     1453.95     1421.11     61.56 o 
  -1   9   2     3516.57     3425.65    171.02 o 
   0   9   2     6862.38     6802.14    141.14 o 
   1   9   2     1262.11     1284.92     58.62 o 
   2   9   2     4187.27     4214.06    107.07 o 
   3   9   2      148.33      190.19     30.51 o 
   4   9   2     6873.77     6836.83    111.87 o 
   5   9   2       33.34       34.20     17.72 o 
   6   9   2     6073.74     6361.50    108.11 o 
   7   9   2     2098.28     2130.47     59.26 o 
   8   9   2        1.93       -0.54     13.82 o 
   9   9   2     1036.84      952.26     43.24 o 
  10   9   2        1.03       -8.11     27.64 o 
  -9  10   2      189.57      236.25     29.19 o 
  -8  10   2      125.47      130.06     24.32 o 
  -7  10   2      121.34      155.68     31.90 o 
  -6  10   2      281.51      285.36     36.73 o 
  -5  10   2       24.91       24.56     23.38 o 
  -4  10   2       46.41        7.96     21.30 o 
  -3  10   2      153.60      161.38     30.97 o 
  -2  10   2       80.77       36.77     27.51 o 
  -1  10   2       70.54       84.33     26.06 o 
   0  10   2       50.26       26.23     25.09 o 
   1  10   2      918.08      927.10     55.17 o 
   2  10   2        7.84       33.71     34.25 o 
   3  10   2      774.45      797.38     51.56 o 
   4  10   2       93.28      106.10     25.95 o 
   5  10   2        9.93        8.28     18.36 o 
   6  10   2       54.48       50.13     24.62 o 
   7  10   2      101.57      120.80     24.04 o 
   8  10   2      279.35      397.06     71.31 o 
  -6  11   2        5.76       -5.00     23.86 o 
  -5  11   2      392.07      354.02     41.96 o 
  -4  11   2      115.04       77.24     30.09 o 
  -3  11   2      425.98      369.54     63.95 o 
  -2  11   2      189.58      172.13     34.85 o 
  -1  11   2      735.66      778.88     54.65 o 
   0  11   2     5447.44     5692.28    141.64 o 
   1  11   2      208.45      279.15     39.71 o 
   2  11   2     6051.27     6232.71    257.80 o 
   3  11   2       20.80      -16.65     21.75 o 
   4  11   2     2808.12     2834.01     75.76 o 
 -19   1   3      501.90      611.88     38.50 o 
 -18   1   3     4000.25     3981.83     87.27 o 
 -17   1   3      137.39      144.51     27.58 o 
 -16   1   3     3757.08     3635.42     77.52 o 
 -15   1   3      196.36      147.11     26.94 o 
 -14   1   3     1537.91     1225.94     55.05 o 
 -13   1   3      515.76      540.28     33.08 o 
 -12   1   3      505.91      401.87     17.34 o 
 -11   1   3     5612.75     6057.26     67.52 o 
 -10   1   3      360.85      374.29     15.16 o 
  -9   1   3    43153.74    43515.16    296.59 o 
  -8   1   3     1360.31     1621.38     23.59 o 
  -7   1   3    19266.99    17524.71    126.94 o 
  -6   1   3    20827.23    19798.04    151.15 o 
  -5   1   3      502.43      603.61     17.15 o 
  -4   1   3     5797.32     6170.33     45.62 o 
  -3   1   3     1850.26     1579.14     14.26 o 
  -2   1   3    32921.82    35031.66    263.31 o 
  -1   1   3      499.60      978.53     10.12 o 
   0   1   3    38133.68    39337.17    259.07 o 
   1   1   3       37.83      222.96      6.64 o 
   2   1   3     1936.06     1784.32     19.71 o 
   3   1   3      108.66      191.27      7.52 o 
   4   1   3      376.05      360.21      7.77 o 
   5   1   3    26262.62    25724.55    195.50 o 
   6   1   3     1392.03     1352.29     21.33 o 
   7   1   3    54733.30    53509.70    443.81 o 
   8   1   3     1947.84     2235.09     42.28 o 
   9   1   3    11487.79    11499.54    158.61 o 
  10   1   3      120.64      110.56     14.41 o 
  11   1   3     1919.88     1811.19     43.02 o 
  12   1   3     1354.11     1369.32     39.30 o 
  13   1   3      362.42      334.29     23.16 o 
  14   1   3     3306.32     3295.95     65.68 o 
  15   1   3        3.17       24.91     15.27 o 
  16   1   3     1906.72     1910.43     53.27 o 
  17   1   3       11.12       12.48     16.32 o 
 -19   2   3      634.42      631.85     43.88 o 
 -18   2   3      257.26      254.77     24.27 o 
 -17   2   3     1352.00     1525.45     45.02 o 
 -16   2   3       83.50      127.40     17.83 o 
 -15   2   3     2761.67     2755.78     56.12 o 
 -14   2   3      216.99      240.79     18.78 o 
 -13   2   3     9375.64     9273.02    136.95 o 
 -12   2   3    12982.22    13274.03    110.54 o 
 -11   2   3      591.73      587.18     17.64 o 
 -10   2   3    20797.67    21653.54    160.63 o 
  -9   2   3    14440.16    14778.30    114.20 o 
  -8   2   3     3082.25     3099.01     35.09 o 
  -7   2   3     5020.94     5108.08     47.46 o 
  -6   2   3     7667.46     8015.34     71.13 o 
  -5   2   3     5947.11     5946.59     54.60 o 
  -4   2   3     2787.99     2772.43     27.16 o 
  -3   2   3     3438.12     3277.42     29.99 o 
  -2   2   3     5288.26     5603.97     59.57 o 
  -1   2   3     6461.40     6718.58     52.61 o 
   0   2   3     7066.87     7324.44     63.39 o 
   1   2   3    15045.56    15250.98    108.06 o 
   2   2   3     4923.20     4955.84     43.14 o 
   3   2   3     6780.32     6800.51     72.04 o 
   4   2   3    11509.43    11084.44     78.08 o 
   5   2   3     2742.25     2915.63     31.42 o 
   6   2   3    19745.23    20114.65    143.73 o 
   7   2   3       17.83       56.96      7.12 o 
   8   2   3     4208.93     4243.18     50.16 o 
   9   2   3     1600.13     1622.98     37.47 o 
  10   2   3      136.82      137.10     15.55 o 
  11   2   3     1700.27     1674.67     54.81 o 
  12   2   3     2688.97     2597.97     54.30 o 
  13   2   3     3506.52     3419.95     65.40 o 
  14   2   3     1307.34     1393.58     42.63 o 
  15   2   3     1913.24     1907.46     51.77 o 
  16   2   3      558.92      551.66     40.18 o 
  17   2   3      447.90      458.95     31.32 o 
 -18   3   3      315.85      307.31     39.49 o 
 -17   3   3       11.40       33.21     16.41 o 
 -16   3   3      140.51      149.58     18.62 o 
 -15   3   3      106.26      129.72     17.33 o 
 -14   3   3       81.47       48.86     16.15 o 
 -13   3   3        0.76        2.58     11.09 o 
 -12   3   3     2099.47     2015.96     32.84 o 
 -11   3   3       35.34       60.02      9.97 o 
 -10   3   3      185.83      242.98     20.72 o 
  -9   3   3     1008.86     1083.60     31.28 o 
  -8   3   3      150.53      206.58      9.99 o 
  -7   3   3     7031.40     6697.61     64.84 o 
  -6   3   3     2988.05     2502.78     34.19 o 
  -5   3   3     1901.96     2371.77     27.47 o 
  -4   3   3      109.24      206.11     14.63 o 
  -3   3   3     9386.44     9526.24     83.64 o 
  -2   3   3     3344.50     3287.55     43.37 o 
  -1   3   3    15051.38    14469.63    394.34 o 
   0   3   3     5175.46     4995.17     65.34 o 
   1   3   3     2785.59     2250.76     38.71 o 
   2   3   3     4900.07     4281.09     40.80 o 
   3   3   3     1922.31     2186.92     29.40 o 
   4   3   3      184.00      230.45     12.95 o 
   5   3   3     2064.56     2092.17     27.62 o 
   6   3   3      969.00      962.33     18.79 o 
   7   3   3     9151.03     8830.37     75.65 o 
   8   3   3     5062.27     4859.78     50.01 o 
   9   3   3     2257.94     2201.76     44.83 o 
  10   3   3      392.84      388.77     24.79 o 
  11   3   3      631.75      643.74     27.95 o 
  12   3   3     1281.35     1166.99     37.54 o 
  13   3   3      381.28      377.38     28.32 o 
  14   3   3      102.29      125.13     21.38 o 
  15   3   3       95.21      155.30     32.42 o 
  16   3   3      270.19      333.41     40.74 o 
 -18   4   3      199.48      164.42     49.51 o 
 -17   4   3     5086.46     5548.04    136.27 o 
 -16   4   3       14.79       42.62     23.20 o 
 -15   4   3     3664.89     3554.14     78.04 o 
 -14   4   3     1429.70     1393.22     38.69 o 
 -13   4   3      108.60      144.38     16.31 o 
 -12   4   3     2874.79     2932.37     41.42 o 
 -11   4   3      141.95      182.19     12.11 o 
 -10   4   3    14871.19    14840.91    120.09 o 
  -9   4   3       13.02       20.14      6.98 o 
  -8   4   3     8865.84     8744.41     76.46 o 
  -7   4   3     1166.63     1033.16     22.85 o 
  -6   4   3     4280.12     4325.38     50.63 o 
  -5   4   3     3942.32     4048.42     55.75 o 
  -4   4   3    21419.86    22492.70    206.94 o 
  -3   4   3    25532.89    25075.36    257.71 o 
  -2   4   3      879.56      961.99     29.68 o 
  -1   4   3    18637.72    19680.20    217.07 o 
   0   4   3       42.16        7.30      5.27 o 
   1   4   3    10545.29    11045.82     80.88 o 
   2   4   3       23.46       19.66      5.47 o 
   3   4   3     8063.12     8006.65     75.74 o 
   4   4   3    38303.10    38412.33    316.32 o 
   5   4   3      491.32      644.45     18.04 o 
   6   4   3    12412.57    12571.33    110.27 o 
   7   4   3      135.61      136.87     14.75 o 
   8   4   3    10669.13    10576.40     98.41 o 
   9   4   3        2.65        9.97     10.16 o 
  10   4   3     3047.09     2855.51     81.94 o 
  11   4   3    10669.35    10041.25    139.73 o 
  12   4   3      258.36      289.55     25.48 o 
  13   4   3      539.63      497.14     31.17 o 
  14   4   3      415.38      443.27     31.90 o 
  15   4   3     1578.36     1543.41    116.45 o 
  16   4   3      479.28      459.92     35.36 o 
 -17   5   3      436.18      492.13     56.53 o 
 -16   5   3      927.46     1006.91     95.58 o 
 -15   5   3      346.76      388.91     38.12 o 
 -14   5   3       53.25        8.08     20.09 o 
 -13   5   3      347.51      392.97     54.19 o 
 -12   5   3     1907.20     1939.46     34.33 o 
 -11   5   3     7626.95     7598.74     75.84 o 
 -10   5   3      441.11      475.91     17.21 o 
  -9   5   3     4324.23     4361.69     49.95 o 
  -8   5   3     1836.39     1770.93     59.59 o 
  -7   5   3     4204.01     4428.55     74.15 o 
  -6   5   3      152.82      108.54     12.06 o 
  -5   5   3     1229.77     1174.97     51.20 o 
  -4   5   3    15428.76    15038.09    145.33 o 
  -3   5   3     6836.76     6794.11     81.04 o 
  -2   5   3    24302.13    24657.79    226.79 o 
  -1   5   3      596.17      502.60     14.90 o 
   0   5   3    23387.94    24393.40    209.96 o 
   1   5   3        1.02       39.02      8.29 o 
   2   5   3     5455.81     5005.70     46.59 o 
   3   5   3     2822.53     2922.25     33.57 o 
   4   5   3     1684.53     1771.33     35.41 o 
   5   5   3     1742.09     1734.77     43.14 o 
   6   5   3     3437.83     3514.06     43.38 o 
   7   5   3    13755.22    13914.39    114.55 o 
   8   5   3      905.73      883.79     22.69 o 
   9   5   3     5467.49     5424.03     86.91 o 
  10   5   3     2211.17     2142.40     55.09 o 
  11   5   3      335.70      341.75     23.33 o 
  12   5   3     1277.84     1255.61     45.30 o 
  13   5   3      418.03      399.80     26.16 o 
  14   5   3     3082.58     2925.10    121.68 o 
  15   5   3      269.35      323.32     27.53 o 
 -16   6   3        8.54       59.92     27.00 o 
 -15   6   3       10.07       -7.16     30.39 o 
 -14   6   3      255.44      314.56     76.81 o 
 -13   6   3       99.86       91.62     19.45 o 
 -12   6   3        6.98       13.05     11.16 o 
 -11   6   3      112.96      148.86     20.91 o 
 -10   6   3     1038.13     1012.27     25.84 o 
  -9   6   3      160.46      184.42     13.13 o 
  -8   6   3      598.81      640.25     23.67 o 
  -7   6   3      990.99      963.82     25.22 o 
  -6   6   3     1787.36     1745.83     38.98 o 
  -5   6   3     1694.67     1734.23     34.44 o 
  -4   6   3      351.03      374.17     18.90 o 
  -3   6   3     6068.30     5999.18     70.35 o 
  -2   6   3     1020.75     1026.06     25.32 o 
  -1   6   3      833.66      929.65     23.98 o 
   0   6   3        3.30       15.32      9.96 o 
   1   6   3        4.59       19.46      7.45 o 
   2   6   3      728.02      786.41     24.19 o 
   3   6   3     2953.69     2912.64     38.17 o 
   4   6   3       57.27       35.88      9.34 o 
   5   6   3     1441.79     1479.87     33.81 o 
   6   6   3       11.77       30.18     13.20 o 
   7   6   3     2652.36     2678.38     43.59 o 
   8   6   3     1745.43     1756.14     32.68 o 
   9   6   3     2050.19     2044.93     41.19 o 
  10   6   3     2747.75     2816.58     56.68 o 
  11   6   3       20.92       30.77     14.18 o 
  12   6   3       66.28       71.94     17.09 o 
  13   6   3      416.77      354.09     26.48 o 
  14   6   3      474.16      476.25     30.60 o 
 -15   7   3     1424.37     1592.14     71.12 o 
 -14   7   3      940.32      962.59     54.94 o 
 -13   7   3     1586.30     1633.16     54.44 o 
 -12   7   3      866.23      930.42     35.49 o 
 -11   7   3     7336.54     7530.61    120.93 o 
 -10   7   3       13.39       31.85     12.11 o 
  -9   7   3     8362.11     8056.89    102.87 o 
  -8   7   3      115.69      111.31     15.49 o 
  -7   7   3      679.42      833.74     34.56 o 
  -6   7   3      594.04      628.28     26.45 o 
  -5   7   3      761.45      798.14     31.97 o 
  -4   7   3     8197.82     8087.34     90.35 o 
  -3   7   3      437.00      460.18     20.01 o 
  -2   7   3    12810.84    12815.93    129.92 o 
  -1   7   3       42.69       29.86     10.39 o 
   0   7   3     8357.29     8426.03     90.93 o 
   1   7   3     1141.70     1208.57     31.89 o 
   2   7   3     7158.26     6845.77     86.21 o 
   3   7   3     4716.75     4469.00     57.68 o 
   4   7   3     2327.86     2377.00     46.21 o 
   5   7   3     3555.20     3610.02     51.65 o 
   6   7   3      509.93      494.65     20.58 o 
   7   7   3     3112.75     3219.79     50.46 o 
   8   7   3      166.53      199.73     15.91 o 
   9   7   3     2737.61     2844.80     56.31 o 
  10   7   3      928.89     1012.05     71.69 o 
  11   7   3      223.85      208.87     39.57 o 
  12   7   3     3228.33     3566.07     70.70 o 
  13   7   3     1045.58     1095.57     41.48 o 
 -14   8   3     2115.76     2236.20    132.24 o 
 -13   8   3      355.11      347.23     36.19 o 
 -12   8   3     2075.88     2062.46     61.29 o 
 -11   8   3      112.14      131.18     17.61 o 
 -10   8   3     1834.84     1751.90     45.84 o 
  -9   8   3      213.99      183.73     17.98 o 
  -8   8   3     4471.89     4334.01     74.04 o 
  -7   8   3     1577.86     1565.60     42.73 o 
  -6   8   3       51.08       51.54     13.96 o 
  -5   8   3     1055.89     1039.29     31.10 o 
  -4   8   3        5.66       14.92     11.21 o 
  -3   8   3      879.00      922.63     28.75 o 
  -2   8   3      940.03      775.46     26.25 o 
  -1   8   3     4568.31     4607.88     69.80 o 
   0   8   3      129.72      152.37     16.01 o 
   1   8   3     1128.10     1103.30     32.43 o 
   2   8   3     2048.93     1987.67     43.42 o 
   3   8   3     4783.88     4814.72     63.51 o 
   4   8   3     1291.85     1221.66     35.74 o 
   5   8   3     2135.71     2105.37     54.81 o 
   6   8   3     1104.60     1207.24     42.27 o 
   7   8   3       58.82       63.39     15.17 o 
   8   8   3      378.27      357.23     27.43 o 
   9   8   3     1412.34     1177.14     86.68 o 
  10   8   3      156.97      117.97     25.41 o 
  11   8   3      711.50      672.25     67.67 o 
  12   8   3      263.72      363.77     56.39 o 
 -12   9   3      547.62      579.11     37.55 o 
 -11   9   3      560.23      604.23     31.60 o 
 -10   9   3       17.36        6.97     14.78 o 
  -9   9   3      358.22      338.04     22.47 o 
  -8   9   3     1070.17     1119.95     49.45 o 
  -7   9   3        6.23       -1.58     13.76 o 
  -6   9   3       37.38        2.61     16.53 o 
  -5   9   3     1051.20      957.67     51.92 o 
  -4   9   3        1.00        4.00     19.77 o 
  -3   9   3     1361.35     1177.63     57.78 o 
  -2   9   3     1277.92     1246.98     58.99 o 
  -1   9   3      166.99      126.94     52.12 o 
   0   9   3      836.76      863.89     49.96 o 
   1   9   3       96.08       49.84     24.65 o 
   2   9   3     1728.72     1706.65     67.16 o 
   3   9   3     2274.69     2215.35    104.93 o 
   4   9   3     1043.63     1108.60     53.48 o 
   5   9   3     1384.54     1379.15     49.31 o 
   6   9   3      154.47      134.86     22.17 o 
   7   9   3      202.43      244.38     26.21 o 
   8   9   3       32.38        8.70     13.92 o 
   9   9   3       53.35       44.72     20.87 o 
  10   9   3      994.36      812.45    197.70 o 
 -10  10   3     3347.25     3413.99     84.72 o 
  -9  10   3      893.83     1038.86     48.01 o 
  -8  10   3     4034.79     4171.34    114.78 o 
  -7  10   3       12.84       55.87     25.95 o 
  -6  10   3     2350.12     2198.82    113.12 o 
  -5  10   3     3879.53     3751.71    164.14 o 
  -4  10   3      312.47      351.17     38.26 o 
  -3  10   3     4372.98     4480.96    121.51 o 
  -2  10   3        0.29       -8.92     21.32 o 
  -1  10   3     9201.59     9461.52    183.58 o 
   0  10   3      272.76      323.12     37.44 o 
   1  10   3     5002.86     5108.53    126.17 o 
   2  10   3     1555.45     1652.12     68.86 o 
   3  10   3       86.78       77.85     20.48 o 
   4  10   3      165.52      145.78     23.69 o 
   5  10   3     1038.47     1073.18     45.54 o 
   6  10   3     3164.47     3291.58     78.55 o 
   7  10   3      245.24      265.30     28.33 o 
   8  10   3     2758.65     2676.59     72.73 o 
  -6  11   3      426.64      469.68     46.84 o 
  -5  11   3      304.63      337.07     42.11 o 
  -4  11   3      100.39       52.35     27.16 o 
  -3  11   3      332.47      387.61     55.43 o 
  -2  11   3     2726.35     2880.84     98.84 o 
  -1  11   3       36.80       -5.11     23.69 o 
   0  11   3      401.79      401.88     43.36 o 
   1  11   3       38.94       21.91     27.02 o 
   2  11   3      110.12      124.30     32.09 o 
   3  11   3      402.49      478.46     66.29 o 
   4  11   3      370.10      316.32     67.39 o 
 -19   0   4      124.05      106.68     30.27 o 
 -18   0   4       90.00      125.28     28.52 o 
 -17   0   4        3.93        3.56     18.81 o 
 -16   0   4     1769.07     1638.42     63.27 o 
 -15   0   4     5979.39     5928.77    123.36 o 
 -14   0   4    18618.02    17560.52    708.15 o 
 -13   0   4      131.06      118.30     44.29 o 
 -12   0   4     6398.98     6607.29    158.71 o 
 -11   0   4     1709.60     1581.42    127.08 o 
 -10   0   4     2641.91     2907.07     95.03 o 
  -9   0   4     4597.74     4455.54    109.13 o 
  -8   0   4     8194.48     6992.47    106.81 o 
  -7   0   4    70291.01    68305.91    773.88 o 
  -6   0   4     1099.93     1326.55     31.77 o 
  -5   0   4     2370.12     2335.63     35.74 o 
  -4   0   4    14987.79    15799.20    163.40 o 
  -3   0   4     3089.18     3503.00     45.95 o 
  -2   0   4    16965.00    18375.11    183.40 o 
  -1   0   4     4041.69     3345.39     35.90 o 
   0   0   4   134820.06   134022.92   1841.64 o 
   1   0   4     9068.92    11581.80    101.76 o 
   2   0   4    12209.04    12611.08    159.87 o 
   3   0   4     3873.76     4166.10     54.72 o 
   4   0   4    52630.82    52030.57    498.98 o 
   5   0   4      123.07      198.16     18.76 o 
   6   0   4    49268.46    47907.65    564.91 o 
   7   0   4    19419.89    19303.45    257.30 o 
   8   0   4     8429.73     8787.29    156.10 o 
   9   0   4     1639.76     1693.99     54.93 o 
  10   0   4     3961.49     3976.66     92.00 o 
  11   0   4     2893.30     2977.04     81.17 o 
  12   0   4        1.91       21.93     18.02 o 
  13   0   4     1578.59     1489.81     60.82 o 
  14   0   4     1343.47     1397.89     61.90 o 
  15   0   4      712.82      714.62     54.05 o 
  16   0   4      451.80      368.63     40.05 o 
 -19   1   4      213.49      247.44     25.55 o 
 -18   1   4      573.51      646.20     33.07 o 
 -17   1   4     1633.32     1533.52     61.58 o 
 -16   1   4       17.79       13.04     12.10 o 
 -15   1   4      159.44      192.42     18.51 o 
 -14   1   4        4.95       -8.71     11.21 o 
 -13   1   4      367.31      390.70     18.23 o 
 -12   1   4      537.48      594.03     20.42 o 
 -11   1   4     4163.40     4193.17     52.52 o 
 -10   1   4     3069.21     3097.17     41.51 o 
  -9   1   4     1620.50     1701.88     23.81 o 
  -8   1   4     9564.62    10657.22     84.72 o 
  -7   1   4     9153.67     9689.98     76.24 o 
  -6   1   4      933.72      869.89     15.26 o 
  -5   1   4    10182.30    10419.29     86.88 o 
  -4   1   4     9183.49     9319.19     71.17 o 
  -3   1   4     3799.02     3773.91     34.76 o 
  -2   1   4       25.36       40.78      3.32 o 
  -1   1   4    31514.29    34484.46    217.91 o 
   0   1   4    41653.91    45402.90    316.72 o 
   1   1   4      220.32      477.18     14.22 o 
   2   1   4      276.98      233.04     12.81 o 
   3   1   4     1054.66     1031.08     15.65 o 
   4   1   4      126.81      103.91      6.44 o 
   5   1   4      197.53      200.82      7.14 o 
   6   1   4       43.43       36.60     10.42 o 
   7   1   4    14156.37    14797.92    146.60 o 
   8   1   4     2454.97     2384.63     44.65 o 
   9   1   4     2272.52     2252.68     45.22 o 
  10   1   4     4088.66     4145.54     66.41 o 
  11   1   4       41.19       50.08     13.84 o 
  12   1   4       25.44       39.46     13.89 o 
  13   1   4      144.89      133.50     36.43 o 
  14   1   4     1151.04     1084.05     44.09 o 
  15   1   4     1555.72     1560.50     47.79 o 
  16   1   4      847.95      807.10     41.67 o 
 -19   2   4      259.60      263.15     32.19 o 
 -18   2   4        0.80      -21.16     14.10 o 
 -17   2   4     1111.26      996.56     33.17 o 
 -16   2   4     1340.93     1240.96     38.67 o 
 -15   2   4      394.30      436.78     24.27 o 
 -14   2   4     4567.45     4489.37     69.50 o 
 -13   2   4      810.11      815.23     25.24 o 
 -12   2   4      390.34      447.62     16.64 o 
 -11   2   4     1789.47     1784.17     28.91 o 
 -10   2   4      644.82      704.61     18.00 o 
  -9   2   4     4939.73     5117.15     50.57 o 
  -8   2   4     6524.79     5911.22     54.31 o 
  -7   2   4    11138.30    10280.31     99.73 o 
  -6   2   4     2727.45     2791.07     48.67 o 
  -5   2   4     5244.91     5671.35     44.61 o 
  -4   2   4     1367.78     1376.60     22.38 o 
  -3   2   4       80.71       81.24      6.98 o 
  -2   2   4      188.13       97.88      4.85 o 
  -1   2   4     2130.78     1670.02     21.84 o 
   0   2   4    12474.83    11557.63     86.51 o 
   1   2   4      707.69     1096.90     16.29 o 
   2   2   4    18110.45    19032.76    134.95 o 
   3   2   4     3869.33     4126.87     40.01 o 
   4   2   4     4433.43     4456.62     38.90 o 
   5   2   4      116.97      215.84      8.33 o 
   6   2   4     4119.29     3382.92     35.71 o 
   7   2   4     1159.84      963.04     19.61 o 
   8   2   4     4819.31     4957.42     69.50 o 
   9   2   4      106.16      103.94     14.04 o 
  10   2   4     1238.00     1276.82     36.11 o 
  11   2   4       55.06       89.84     15.60 o 
  12   2   4     1275.87     1232.34     38.69 o 
  13   2   4      580.11      616.66     30.09 o 
  14   2   4     1047.57     1069.83     39.41 o 
  15   2   4      264.28      207.44     28.45 o 
  16   2   4     1004.13     1025.26     41.66 o 
 -18   3   4     1364.26     1376.41     79.84 o 
 -17   3   4     7090.62     7148.09    153.86 o 
 -16   3   4      676.07      667.19     51.09 o 
 -15   3   4     3688.82     3697.96     90.58 o 
 -14   3   4      184.38      191.19     17.55 o 
 -13   3   4      450.07      459.78     17.39 o 
 -12   3   4      426.75      438.23     16.51 o 
 -11   3   4     2128.33     2163.54     32.70 o 
 -10   3   4    12098.93    12346.13    116.25 o 
  -9   3   4    15305.95    15915.54    122.82 o 
  -8   3   4    19453.35    19978.47    146.87 o 
  -7   3   4    17401.79    17684.60    207.70 o 
  -6   3   4    10660.20    10771.87     85.90 o 
  -5   3   4     1978.51     1677.58     22.31 o 
  -4   3   4    14352.91    14847.19    123.95 o 
  -3   3   4     4365.96     4203.04     53.60 o 
  -2   3   4    18032.49    18854.51    173.19 o 
  -1   3   4    25218.86    25062.96    194.53 o 
   0   3   4    10355.52    10632.65    106.32 o 
   1   3   4    22400.26    23136.38    199.97 o 
   2   3   4     9912.93     9606.07     84.66 o 
   3   3   4      586.03      416.16     11.69 o 
   4   3   4     1424.30     1489.26     21.20 o 
   5   3   4     2258.52     2316.24     30.10 o 
   6   3   4     4287.39     4397.96     45.83 o 
   7   3   4     5464.87     5306.50     52.65 o 
   8   3   4     3269.76     3181.61     44.91 o 
   9   3   4    15692.20    15280.67    159.40 o 
  10   3   4      605.86      539.05     25.60 o 
  11   3   4     1153.68     1171.71     37.14 o 
  12   3   4     4072.59     3906.40     70.37 o 
  13   3   4      356.32      396.12     26.24 o 
  14   3   4     3135.37     3027.41     65.39 o 
  15   3   4     1869.00     1970.58     76.95 o 
  16   3   4     3144.43     3189.71     81.71 o 
 -18   4   4      100.72       92.84     30.10 o 
 -17   4   4       18.56        0.63     22.20 o 
 -16   4   4     1720.18     1784.26     71.58 o 
 -15   4   4        3.09       -3.69     19.43 o 
 -14   4   4     2902.35     2827.60     83.56 o 
 -13   4   4     2191.78     2136.46     35.92 o 
 -12   4   4     6933.76     7014.19     71.18 o 
 -11   4   4     1773.61     1860.70     31.17 o 
 -10   4   4       86.26      118.71     10.16 o 
  -9   4   4     2353.86     2301.99     36.50 o 
  -8   4   4     3797.68     3386.52     45.92 o 
  -7   4   4      665.29      889.00     18.35 o 
  -6   4   4     1179.93     1285.33     38.28 o 
  -5   4   4     1559.35     1405.45     24.82 o 
  -4   4   4      322.45      375.29     17.43 o 
  -3   4   4      417.36      273.38     14.57 o 
  -2   4   4     1197.72     1098.80     34.20 o 
  -1   4   4      338.80      357.95     20.96 o 
   0   4   4      213.65      146.52      7.26 o 
   1   4   4     5860.42     5265.58     62.02 o 
   2   4   4     5823.34     5748.61     59.57 o 
   3   4   4     3777.94     4091.29     53.13 o 
   4   4   4     8252.99     8010.13     77.08 o 
   5   4   4      517.82      442.83     15.99 o 
   6   4   4        1.13       21.50      7.33 o 
   7   4   4      420.03      454.54     16.90 o 
   8   4   4       17.07       21.23     10.34 o 
   9   4   4      854.74      798.07     36.51 o 
  10   4   4        9.58       13.10     13.96 o 
  11   4   4      455.47      479.05     29.79 o 
  12   4   4        0.13       -6.41     13.48 o 
  13   4   4      367.63      345.83     34.38 o 
  14   4   4      950.86     1050.21     45.60 o 
  15   4   4     1441.42     1583.53     57.19 o 
 -17   5   4     1111.08     1229.69     66.02 o 
 -16   5   4      595.55      564.07     45.39 o 
 -15   5   4     1004.00      995.37     54.36 o 
 -14   5   4      449.69      419.84     36.74 o 
 -13   5   4     2339.58     2416.93     73.79 o 
 -12   5   4      275.39      282.28     19.88 o 
 -11   5   4     2454.92     2453.25     48.86 o 
 -10   5   4     1319.28     1275.71     26.05 o 
  -9   5   4     1066.91     1004.64     33.79 o 
  -8   5   4     4278.46     4246.08     61.70 o 
  -7   5   4     1365.31     1304.49     27.08 o 
  -6   5   4     5073.49     5182.99     60.01 o 
  -5   5   4      663.11      606.71     22.75 o 
  -4   5   4     4249.84     4472.18     62.77 o 
  -3   5   4      385.93      540.26     24.34 o 
  -2   5   4     1432.52     1597.83     38.42 o 
  -1   5   4     2617.99     2633.94     50.49 o 
   0   5   4     2353.13     2419.76     38.09 o 
   1   5   4     3485.63     3657.50     37.46 o 
   2   5   4     2815.82     2741.76     35.83 o 
   3   5   4    12800.51    12418.75     94.65 o 
   4   5   4      154.80      148.66     12.42 o 
   5   5   4    12289.77    12383.27    124.66 o 
   6   5   4     2664.56     2608.65     40.47 o 
   7   5   4      620.88      588.02     25.31 o 
   8   5   4      379.29      390.26     20.94 o 
   9   5   4      888.65      831.00     35.29 o 
  10   5   4     1460.33     1436.11     47.20 o 
  11   5   4      740.95      741.77     36.06 o 
  12   5   4      815.88      793.28     41.04 o 
  13   5   4       88.87       81.49     20.57 o 
  14   5   4      212.85      225.35     24.41 o 
  15   5   4      423.17      383.36     29.71 o 
 -16   6   4     6558.79     6820.30    153.64 o 
 -15   6   4      109.11      101.14     27.61 o 
 -14   6   4     4593.00     4631.05    116.06 o 
 -13   6   4     1000.19     1066.52     52.55 o 
 -12   6   4     4831.20     4774.62    137.11 o 
 -11   6   4       16.35       48.28     13.55 o 
 -10   6   4     2562.46     2565.70     51.52 o 
  -9   6   4     4047.06     4083.85     90.93 o 
  -8   6   4       11.34       10.63     12.14 o 
  -7   6   4     2409.73     2550.85     41.50 o 
  -6   6   4     1397.04     1330.15     34.97 o 
  -5   6   4    14622.89    14394.52    173.62 o 
  -4   6   4      730.94      686.66     47.00 o 
  -3   6   4     7070.71     6630.32     75.55 o 
  -2   6   4     3095.23     2956.86     51.22 o 
  -1   6   4     3602.99     3766.49     52.06 o 
   0   6   4     2030.93     2168.37     37.68 o 
   1   6   4    21136.13    20585.45    145.00 o 
   2   6   4    25809.58    25437.67    175.04 o 
   3   6   4      153.07      169.73     10.37 o 
   4   6   4     9047.33     9002.77    118.82 o 
   5   6   4     1244.89     1203.24     30.70 o 
   6   6   4       68.63       96.73     12.36 o 
   7   6   4      529.93      526.96     21.11 o 
   8   6   4     3341.02     3265.38     51.89 o 
   9   6   4     4823.14     4878.34     76.67 o 
  10   6   4     1015.60     1087.40     37.18 o 
  11   6   4     2419.71     2506.27     56.54 o 
  12   6   4      210.11      207.85     23.86 o 
  13   6   4     2446.43     2275.87     86.17 o 
  14   6   4       39.65       70.60     21.03 o 
 -15   7   4      221.80      165.69     32.42 o 
 -14   7   4      529.30      551.35     44.43 o 
 -13   7   4       56.59      109.88     33.16 o 
 -12   7   4     1979.05     1970.26     45.36 o 
 -11   7   4     1552.29     1470.65     42.45 o 
 -10   7   4      403.99      411.31     23.78 o 
  -9   7   4     1712.18     1863.40     45.79 o 
  -8   7   4       93.40       69.30     14.07 o 
  -7   7   4     2549.56     2410.30     50.68 o 
  -6   7   4      523.06      516.14     22.06 o 
  -5   7   4      551.24      543.49     22.36 o 
  -4   7   4       60.53       84.68     12.40 o 
  -3   7   4      189.00      187.03     15.33 o 
  -2   7   4    10611.61    10366.66    107.75 o 
  -1   7   4     4364.71     4268.87     67.69 o 
   0   7   4     2149.36     2093.72     39.43 o 
   1   7   4     1231.89     1185.09     26.45 o 
   2   7   4      415.55      370.39     17.25 o 
   3   7   4     3562.36     3354.66     49.54 o 
   4   7   4       25.82       10.11     11.50 o 
   5   7   4      319.17      371.12     21.34 o 
   6   7   4       92.50       95.02     14.83 o 
   7   7   4      791.75      780.17     29.38 o 
   8   7   4       57.08       84.26     15.52 o 
   9   7   4     1298.03     1294.16     61.43 o 
  10   7   4        5.27       28.51     17.56 o 
  11   7   4     1579.81     1620.40     46.68 o 
  12   7   4     1476.01     1601.05     48.72 o 
  13   7   4      189.26      206.39     24.61 o 
 -14   8   4      403.29      476.41     42.70 o 
 -13   8   4      156.60      180.74     25.73 o 
 -12   8   4      510.84      553.49     26.95 o 
 -11   8   4       65.42       65.62     15.13 o 
 -10   8   4     1842.66     1756.29     42.39 o 
  -9   8   4     1012.68      995.41     36.21 o 
  -8   8   4     4605.21     4446.19     75.79 o 
  -7   8   4     4384.61     4109.06     72.35 o 
  -6   8   4      924.31      926.41     30.45 o 
  -5   8   4     1979.11     1990.52     42.59 o 
  -4   8   4      954.76      928.01     29.38 o 
  -3   8   4     4830.74     4827.55     67.79 o 
  -2   8   4     2906.43     2819.14     49.25 o 
  -1   8   4     4051.32     4111.76     98.69 o 
   0   8   4     6087.39     6058.91     77.15 o 
   1   8   4     3348.08     3343.25     58.97 o 
   2   8   4       77.78       80.42     12.62 o 
   3   8   4      918.27      897.26     27.36 o 
   4   8   4      426.34      435.24     28.64 o 
   5   8   4        2.70      -16.59     11.06 o 
   6   8   4      690.15      729.14     30.02 o 
   7   8   4     1114.86      990.52     34.52 o 
   8   8   4     3211.43     3254.45     73.67 o 
   9   8   4     2781.30     2782.86    104.73 o 
  10   8   4     1245.88     1354.72     63.21 o 
  11   8   4     4174.83     4152.84    112.07 o 
 -12   9   4       25.81       56.46     15.94 o 
 -11   9   4     1946.25     1911.69     51.87 o 
 -10   9   4      483.88      394.33     30.45 o 
  -9   9   4     1011.64     1054.34     39.01 o 
  -8   9   4     2287.65     2176.25     66.70 o 
  -7   9   4      829.22      773.75     39.36 o 
  -6   9   4     1991.44     2001.33     63.00 o 
  -5   9   4       39.98       22.97     14.61 o 
  -4   9   4     4969.77     4840.09    108.52 o 
  -3   9   4      388.01      382.81     29.36 o 
  -2   9   4     4774.61     4718.43    115.32 o 
  -1   9   4     1975.83     1908.86     71.91 o 
   0   9   4     6156.06     5815.10    129.33 o 
   1   9   4     2020.96     2053.55     58.98 o 
   2   9   4      701.71      727.10     35.54 o 
   3   9   4     3563.55     3492.67    115.62 o 
   4   9   4      437.71      480.42     30.94 o 
   5   9   4     1760.39     1841.92     55.04 o 
   6   9   4      268.78      286.16     29.96 o 
   7   9   4     2921.96     2913.44     71.82 o 
   8   9   4     2901.36     3140.79    109.21 o 
   9   9   4      759.79      736.84     49.26 o 
 -10  10   4        0.04       20.96     19.20 o 
  -9  10   4        0.21       14.85     24.40 o 
  -8  10   4       31.46       65.29     27.02 o 
  -7  10   4      237.18      306.72     38.10 o 
  -6  10   4      317.16      344.73     39.36 o 
  -5  10   4        0.10        6.33     22.91 o 
  -4  10   4      226.19      246.53     35.45 o 
  -3  10   4        4.84       -1.64     19.96 o 
  -2  10   4     1402.09     1494.92     87.88 o 
  -1  10   4       22.67       36.80     25.47 o 
   0  10   4       16.69       32.56     23.95 o 
   1  10   4       79.32       69.67     26.61 o 
   2  10   4      789.04      738.75     81.62 o 
   3  10   4       26.12       43.06     25.36 o 
   4  10   4     1763.92     1925.93     58.64 o 
   5  10   4       21.73       50.94     20.44 o 
   6  10   4      664.01      730.97     39.82 o 
   7  10   4       98.10      114.77     23.88 o 
  -5  11   4      172.53      218.01     36.65 o 
  -4  11   4      596.15      455.73     64.16 o 
  -3  11   4       14.36       20.85     24.73 o 
  -2  11   4     1367.93     1265.74     66.75 o 
  -1  11   4      171.93      227.54     38.22 o 
   0  11   4      606.65      629.35     51.20 o 
   1  11   4     1997.54     1951.13     82.11 o 
   2  11   4      784.86      802.09     55.38 o 
   3  11   4     1290.05     1110.93     84.51 o 
 -19   1   5      642.84      589.79     39.13 o 
 -18   1   5      119.65       95.86     19.34 o 
 -17   1   5     1045.60     1043.93     37.73 o 
 -16   1   5      559.47      525.47     27.30 o 
 -15   1   5     7769.85     7572.85    114.12 o 
 -14   1   5     3875.18     3919.16     56.93 o 
 -13   1   5     5875.63     6014.08     71.85 o 
 -12   1   5     5441.21     5292.29     63.94 o 
 -11   1   5      410.55      468.10     17.92 o 
 -10   1   5     2707.21     2802.03     39.74 o 
  -9   1   5     4654.95     4211.18     48.24 o 
  -8   1   5    15248.19    13652.00    113.74 o 
  -7   1   5        1.95       42.84      6.10 o 
  -6   1   5    33589.13    34641.14    260.68 o 
  -5   1   5      115.79      176.06     14.09 o 
  -4   1   5     1149.60     1454.18     21.59 o 
  -3   1   5       43.77       18.52      5.57 o 
  -2   1   5     1021.07      810.64     10.73 o 
  -1   1   5    23988.29    22401.16    144.34 o 
   0   1   5    30756.98    30895.75    192.82 o 
   1   1   5    72072.34    73306.22    477.70 o 
   2   1   5     4313.19     3923.20     37.31 o 
   3   1   5    14777.63    15456.79    113.30 o 
   4   1   5       53.99       30.56      5.33 o 
   5   1   5    15423.76    14036.82    106.44 o 
   6   1   5     6408.75     6340.35     63.31 o 
   7   1   5      121.64      121.51     13.58 o 
   8   1   5     5285.55     5308.01     73.87 o 
   9   1   5       88.62       86.31     13.84 o 
  10   1   5     3601.72     3646.41     67.81 o 
  11   1   5     1333.05     1262.64     38.37 o 
  12   1   5     6498.18     6307.64     93.62 o 
  13   1   5      966.89     1002.49     37.50 o 
  14   1   5       35.46       32.96     16.48 o 
  15   1   5     2733.63     2679.38     63.69 o 
  16   1   5       58.67       42.58     17.83 o 
 -19   2   5     2305.53     2126.89     68.85 o 
 -18   2   5       84.25       87.83     27.21 o 
 -17   2   5     1157.81     1026.07     60.37 o 
 -16   2   5     3688.82     3549.55     58.52 o 
 -15   2   5     2881.92     2877.05     50.38 o 
 -14   2   5     6829.34     6860.89     79.78 o 
 -13   2   5     9265.02     9336.72     98.62 o 
 -12   2   5     5176.86     5025.23     54.90 o 
 -11   2   5     4998.58     4972.33     52.92 o 
 -10   2   5     1802.83     1732.37     25.33 o 
  -9   2   5     7664.06     7405.90     61.23 o 
  -8   2   5     7102.85     7185.32     72.40 o 
  -7   2   5     6972.85     7448.30     59.05 o 
  -6   2   5     7504.34     7630.53     71.79 o 
  -5   2   5    11012.95    11200.11     86.84 o 
  -4   2   5     6262.21     6468.83     55.96 o 
  -3   2   5    14975.48    15287.73    114.30 o 
  -2   2   5      704.25      633.78      9.97 o 
  -1   2   5      483.15      539.47     12.87 o 
   0   2   5     1119.16     1163.82     17.43 o 
   1   2   5     6239.57     6680.73     61.04 o 
   2   2   5    26023.99    26187.00    198.63 o 
   3   2   5     1950.95     1750.18     24.90 o 
   4   2   5    18781.93    18371.23    135.05 o 
   5   2   5    10200.99    10531.72     78.01 o 
   6   2   5     3082.90     3098.96     34.29 o 
   7   2   5     1733.15     1758.00     32.69 o 
   8   2   5      245.01      230.56     17.04 o 
   9   2   5     4605.81     4484.11     69.54 o 
  10   2   5     2186.62     2059.64     46.93 o 
  11   2   5     1018.08      953.20     33.97 o 
  12   2   5     1429.70     1378.93     41.65 o 
  13   2   5     1163.41     1160.70     40.24 o 
  14   2   5      344.74      386.68     27.50 o 
  15   2   5     1412.43     1467.75     48.09 o 
  16   2   5     1213.68     1295.90     47.31 o 
 -19   3   5       24.79       36.90     22.79 o 
 -18   3   5      424.05      454.98     34.92 o 
 -17   3   5     1972.36     2075.05     75.34 o 
 -16   3   5      264.36      276.90     27.07 o 
 -15   3   5       13.02       -3.03     15.75 o 
 -14   3   5      364.17      390.93     21.58 o 
 -13   3   5      132.80      129.17     11.00 o 
 -12   3   5      730.05      696.86     19.83 o 
 -11   3   5     3406.94     3491.90     49.37 o 
 -10   3   5      124.13      174.99      9.92 o 
  -9   3   5     3556.59     3102.92     38.03 o 
  -8   3   5     3020.27     2856.38     40.96 o 
  -7   3   5      328.96      309.28     15.01 o 
  -6   3   5     1192.88     1357.61     20.40 o 
  -5   3   5       54.66      114.93      9.81 o 
  -4   3   5     2253.71     3148.20     36.82 o 
  -3   3   5     1274.56     1139.78     18.68 o 
  -2   3   5       22.28       43.65      7.02 o 
  -1   3   5       73.46       36.23      7.12 o 
   0   3   5      173.71      100.35      8.28 o 
   1   3   5       78.31      112.09      9.06 o 
   2   3   5      132.57      234.45     10.10 o 
   3   3   5     7509.26     7712.09     67.32 o 
   4   3   5     4134.97     4815.50     44.34 o 
   5   3   5     5644.77     5300.35     48.04 o 
   6   3   5      389.82      397.75     13.59 o 
   7   3   5       47.11       49.46      9.28 o 
   8   3   5     1268.38     1300.31     35.28 o 
   9   3   5      197.24      246.87     19.00 o 
  10   3   5      180.91      178.39     18.34 o 
  11   3   5      257.34      229.39     20.77 o 
  12   3   5       29.02       20.87     14.57 o 
  13   3   5       86.82      120.50     19.32 o 
  14   3   5        0.47      -11.89     14.09 o 
  15   3   5      366.94      427.44     40.26 o 
 -18   4   5      712.89      810.01     55.34 o 
 -17   4   5       98.17      111.32     29.53 o 
 -16   4   5      341.16      358.41     30.05 o 
 -15   4   5      808.94      840.52     95.10 o 
 -14   4   5     4361.86     4465.62    113.26 o 
 -13   4   5      771.95      774.01     29.17 o 
 -12   4   5     5307.87     5363.61     76.66 o 
 -11   4   5     9329.88     9412.04    104.53 o 
 -10   4   5     2630.80     2661.41     35.81 o 
  -9   4   5     1240.35     1219.11     46.27 o 
  -8   4   5       61.29       85.31      7.02 o 
  -7   4   5    16024.64    16377.00    135.81 o 
  -6   4   5     1451.46     1566.07     26.09 o 
  -5   4   5    18084.61    17947.24    174.55 o 
  -4   4   5     7463.70     7993.06     91.36 o 
  -3   4   5     9765.49    10056.70    107.71 o 
  -2   4   5      680.95      616.28     19.65 o 
  -1   4   5     4147.80     4595.89     43.48 o 
   0   4   5    18990.57    19618.65    161.54 o 
   1   4   5     1787.91     1815.43     29.91 o 
   2   4   5    22379.34    21773.07    178.59 o 
   3   4   5     2889.86     2839.93     35.43 o 
   4   4   5    13883.16    13821.88    119.36 o 
   5   4   5     1794.95     1886.06     30.25 o 
   6   4   5     6372.18     6549.44     69.34 o 
   7   4   5     5410.31     5359.28     71.45 o 
   8   4   5       61.94       68.65     16.14 o 
   9   4   5     2666.39     2621.65     63.82 o 
  10   4   5      635.70      620.90     32.43 o 
  11   4   5     6289.97     6085.86    105.00 o 
  12   4   5      256.01      300.14     27.34 o 
  13   4   5     1848.56     1720.50     56.06 o 
  14   4   5     1837.14     1735.10     58.83 o 
  15   4   5      207.85      248.13     30.17 o 
 -17   5   5     3352.78     3647.58    212.90 o 
 -16   5   5      310.19      361.42     38.81 o 
 -15   5   5     2800.13     2720.59     86.90 o 
 -14   5   5       14.55       15.50     20.00 o 
 -13   5   5      540.55      550.97     26.28 o 
 -12   5   5       24.21       31.51     15.05 o 
 -11   5   5     3297.33     3292.74     58.29 o 
 -10   5   5      111.73      110.86     14.10 o 
  -9   5   5     1874.35     1705.23     45.76 o 
  -8   5   5     3558.53     3777.31     50.78 o 
  -7   5   5      135.74      176.33     15.22 o 
  -6   5   5     8032.90     7888.71     80.77 o 
  -5   5   5      470.60      424.54     33.67 o 
  -4   5   5    25111.42    23996.31    265.86 o 
  -3   5   5     8719.56     8488.22     98.52 o 
  -2   5   5       67.89       67.23     11.01 o 
  -1   5   5    15049.59    15592.35    255.11 o 
   0   5   5       16.18       19.02      6.67 o 
   1   5   5    10269.73     9882.56     90.47 o 
   2   5   5      162.08      163.51     11.00 o 
   3   5   5     9404.01     9055.95    127.29 o 
   4   5   5     3491.15     3360.24     51.48 o 
   5   5   5      356.95      279.14     16.43 o 
   6   5   5      129.69      143.40     12.42 o 
   7   5   5       18.47       23.53     11.18 o 
   8   5   5     5032.05     4768.73     84.61 o 
   9   5   5      451.18      412.44     33.07 o 
  10   5   5    16754.64    16016.75    200.53 o 
  11   5   5       52.75       61.10     18.79 o 
  12   5   5     1858.37     1821.57     69.62 o 
  13   5   5       35.45       64.78     20.37 o 
  14   5   5      783.15      838.43     44.02 o 
 -16   6   5      944.00      981.82     58.55 o 
 -15   6   5      297.42      360.74     39.06 o 
 -14   6   5        0.57        7.59     19.43 o 
 -13   6   5        0.03       -3.94     12.41 o 
 -12   6   5       14.46       31.10     12.91 o 
 -11   6   5       71.86       96.81     15.85 o 
 -10   6   5      216.10      185.96     31.08 o 
  -9   6   5      879.85      948.72     36.30 o 
  -8   6   5      208.72      227.22     18.06 o 
  -7   6   5      454.05      459.61     22.58 o 
  -6   6   5     2328.11     2179.95     45.73 o 
  -5   6   5     2251.20     2151.12     44.96 o 
  -4   6   5       91.11       94.49     16.62 o 
  -3   6   5      100.65      148.21     16.73 o 
  -2   6   5     2661.61     2632.00     55.71 o 
  -1   6   5     9407.89     8626.05    280.92 o 
   0   6   5     2141.94     2149.52     34.72 o 
   1   6   5     1642.10     1678.02     29.73 o 
   2   6   5      844.34      783.73     21.18 o 
   3   6   5      236.54      224.02     11.60 o 
   4   6   5        1.37        1.67     11.08 o 
   5   6   5      656.31      584.14     23.31 o 
   6   6   5       36.76       22.66     12.66 o 
   7   6   5      376.18      385.54     21.71 o 
   8   6   5     1117.91     1036.74     30.52 o 
   9   6   5     1493.58     1487.12     42.39 o 
  10   6   5       27.53       16.30     14.23 o 
  11   6   5      844.53      854.74     36.36 o 
  12   6   5       11.88       11.21     16.32 o 
  13   6   5        8.14       22.25     17.12 o 
 -15   7   5     2597.12     2635.18     90.86 o 
 -14   7   5      462.90      477.69     33.54 o 
 -13   7   5     5629.31     5608.78     79.80 o 
 -12   7   5     1401.43     1378.28     49.60 o 
 -11   7   5     1015.59     1083.27     42.00 o 
 -10   7   5     4322.50     4110.19     82.52 o 
  -9   7   5       44.45       56.67     17.57 o 
  -8   7   5     1309.85     1394.60     45.52 o 
  -7   7   5      794.32      738.98     30.00 o 
  -6   7   5    10200.15     9989.58    139.35 o 
  -5   7   5     4486.00     4462.80     70.84 o 
  -4   7   5     8962.07     8801.29     98.26 o 
  -3   7   5    12800.29    12477.98    125.51 o 
  -2   7   5     2303.79     2290.19     60.43 o 
  -1   7   5      139.60      150.84     14.58 o 
   0   7   5        8.84        3.85     10.27 o 
   1   7   5     5827.93     5832.28     64.95 o 
   2   7   5       13.62       26.92      9.27 o 
   3   7   5     9819.27     9619.90    100.05 o 
   4   7   5     2111.39     2059.96     44.40 o 
   5   7   5     1386.24     1323.41     39.96 o 
   6   7   5     1569.54     1616.06     40.62 o 
   7   7   5       16.21        2.07     13.63 o 
   8   7   5     4101.15     4084.36     80.75 o 
   9   7   5        1.15        0.17     19.21 o 
  10   7   5     4558.25     4857.20    118.12 o 
  11   7   5       63.94       65.34     21.33 o 
  12   7   5     3102.97     3053.68     78.64 o 
 -14   8   5     1365.32     1517.64     66.93 o 
 -13   8   5     1720.36     1937.91     53.96 o 
 -12   8   5     1429.32     1375.32     39.51 o 
 -11   8   5      683.32      566.13     26.60 o 
 -10   8   5       87.26      117.80     18.30 o 
  -9   8   5      886.22      882.34     34.56 o 
  -8   8   5      215.24      229.39     20.84 o 
  -7   8   5     3668.43     3595.95    103.64 o 
  -6   8   5     4904.67     4849.84     70.99 o 
  -5   8   5     1082.14     1070.13     32.27 o 
  -4   8   5     2996.04     2931.38     52.15 o 
  -3   8   5     2053.10     1996.63     42.35 o 
  -2   8   5      549.53      550.51     23.72 o 
  -1   8   5     3989.58     3868.57     59.85 o 
   0   8   5      536.50      495.73     19.65 o 
   1   8   5        0.17        2.64      9.14 o 
   2   8   5      765.30      788.90     26.43 o 
   3   8   5       61.68       83.18     13.09 o 
   4   8   5     3676.54     3724.28     64.98 o 
   5   8   5     1689.50     1672.16     43.13 o 
   6   8   5      716.48      730.84     33.35 o 
   7   8   5     1922.76     2106.73     51.26 o 
   8   8   5      921.02      955.87     42.85 o 
   9   8   5      128.27      133.70     28.54 o 
  10   8   5       56.48       31.49     23.73 o 
 -12   9   5      665.25      678.77     34.07 o 
 -11   9   5     1024.20     1034.92     36.14 o 
 -10   9   5      153.12      169.43     21.34 o 
  -9   9   5      175.08      176.48     30.69 o 
  -8   9   5        3.71        3.59     16.12 o 
  -7   9   5      886.92      893.03     35.83 o 
  -6   9   5     1534.01     1453.28     39.44 o 
  -5   9   5     2076.27     2091.08     46.32 o 
  -4   9   5      475.04      537.46     25.41 o 
  -3   9   5       58.87       58.12     14.80 o 
  -2   9   5      732.42      739.24     29.00 o 
  -1   9   5       46.15       61.99     14.98 o 
   0   9   5     2777.34     2705.77     98.99 o 
   1   9   5      120.06      145.74     29.12 o 
   2   9   5       72.78       28.75     22.22 o 
   3   9   5      544.10      580.74     32.67 o 
   4   9   5      602.84      553.19     32.94 o 
   5   9   5     1386.25     1378.03     59.04 o 
   6   9   5     1132.16     1135.44     50.30 o 
   7   9   5       51.92       51.42     20.46 o 
   8   9   5      204.10      231.01     50.54 o 
   9   9   5      798.12      787.24     51.79 o 
  -9  10   5     2521.77     2620.80     76.73 o 
  -8  10   5       48.46       40.57     19.96 o 
  -7  10   5     4793.25     4791.83    105.32 o 
  -6  10   5      420.19      550.29     39.00 o 
  -5  10   5     2907.67     2805.85     92.31 o 
  -4  10   5      587.63      533.47     37.75 o 
  -3  10   5     3463.97     3592.84    105.72 o 
  -2  10   5     4946.32     4883.38    209.80 o 
  -1  10   5       87.78      141.52     30.58 o 
   0  10   5     4221.24     4196.44    113.59 o 
   1  10   5      224.14      288.84     36.52 o 
   2  10   5     2908.17     2696.95    103.15 o 
   3  10   5       54.58       31.52     23.63 o 
   4  10   5     1107.69     1151.12     60.80 o 
   5  10   5      509.53      489.76     44.47 o 
   6  10   5      351.36      416.31     60.24 o 
  -5  11   5      216.02      227.58     36.91 o 
  -4  11   5       52.20       19.23     25.34 o 
  -3  11   5      127.60      136.87     33.00 o 
  -2  11   5      128.78      122.09     32.14 o 
  -1  11   5     1181.66      970.09     60.39 o 
   0  11   5        1.92       -2.64     23.84 o 
   1  11   5     1010.29      909.09     58.40 o 
   2  11   5      382.87      472.59     45.88 o 
 -19   0   6        0.07       -4.06     30.67 o 
 -18   0   6     2496.90     2420.43    114.50 o 
 -17   0   6       96.95       76.16     23.72 o 
 -16   0   6      444.30      524.04     38.66 o 
 -15   0   6     5271.95     5119.51    109.89 o 
 -14   0   6       90.28       71.07     20.43 o 
 -13   0   6    16023.18    16156.63    230.90 o 
 -12   0   6     1497.36     1553.91     49.93 o 
 -11   0   6    26783.82    27184.04    342.39 o 
 -10   0   6     5772.47     5520.75     94.77 o 
  -9   0   6    19479.26    19001.83    242.48 o 
  -8   0   6     2156.09     2440.93     58.79 o 
  -7   0   6      542.46      451.84     23.09 o 
  -6   0   6    14321.40    14033.86    192.49 o 
  -5   0   6     1284.81      951.47     30.08 o 
  -4   0   6    16985.77    18919.00    195.95 o 
  -3   0   6      115.11      183.77     37.38 o 
  -2   0   6    14080.63    12626.73    135.77 o 
  -1   0   6     1963.42     2204.86     30.40 o 
   0   0   6    30836.74    30651.29    293.38 o 
   1   0   6     7778.73     7536.31     88.32 o 
   2   0   6     6421.36     7460.37    109.29 o 
   3   0   6    23656.17    25317.86    254.38 o 
   4   0   6     9910.22     9550.50    111.06 o 
   5   0   6    26577.12    25885.76    264.01 o 
   6   0   6     5389.65     5364.54    100.48 o 
   7   0   6    25300.10    25133.90    328.38 o 
   8   0   6     1048.14      956.94     62.23 o 
   9   0   6      119.08      145.99     24.07 o 
  10   0   6     3914.61     3820.47     94.01 o 
  11   0   6      430.18      445.14     36.51 o 
  12   0   6     7413.24     7522.71    150.91 o 
  13   0   6      602.98      632.68     45.42 o 
  14   0   6     6784.75     6716.11    149.10 o 
  15   0   6       34.65       68.96     27.15 o 
 -19   1   6      808.07      800.83     43.57 o 
 -18   1   6      339.56      323.81     29.89 o 
 -17   1   6      137.40      122.08     18.48 o 
 -16   1   6      373.20      364.42     24.15 o 
 -15   1   6     1075.86     1086.76     35.16 o 
 -14   1   6      550.03      691.71     34.47 o 
 -13   1   6      510.91      474.83     24.90 o 
 -12   1   6      565.45      629.42     21.41 o 
 -11   1   6        0.18        3.44      9.86 o 
 -10   1   6      206.86      208.97     11.56 o 
  -9   1   6       76.03       88.84      8.32 o 
  -8   1   6     3225.49     3216.45     38.67 o 
  -7   1   6     5694.93     6168.21     60.98 o 
  -6   1   6     4607.16     5103.47     62.39 o 
  -5   1   6        5.16       14.74      5.01 o 
  -4   1   6     7369.93     7694.62     70.88 o 
  -3   1   6     4193.04     4028.56     42.74 o 
  -2   1   6       73.39      134.49      6.18 o 
  -1   1   6    22838.36    24514.04    147.83 o 
   0   1   6     5097.29     5226.65     42.40 o 
   1   1   6     7564.05     8202.88     61.61 o 
   2   1   6      332.37      283.20     10.23 o 
   3   1   6     3117.17     3130.57     34.02 o 
   4   1   6     5512.29     5574.56     51.48 o 
   5   1   6      111.72      137.62      7.74 o 
   6   1   6     1579.72     1644.46     27.46 o 
   7   1   6       57.29       78.15     12.16 o 
   8   1   6        2.82       19.16     10.47 o 
   9   1   6        2.86       -2.61     10.58 o 
  10   1   6     2158.77     2119.80     48.49 o 
  11   1   6     3187.44     3192.53     62.52 o 
  12   1   6      528.23      550.12     29.31 o 
  13   1   6      538.46      502.19     37.46 o 
  14   1   6        0.75       -0.81     14.55 o 
  15   1   6     1012.78     1045.71     42.50 o 
 -19   2   6      179.47      219.47     28.91 o 
 -18   2   6      243.60      209.61     30.05 o 
 -17   2   6       30.48       48.86     20.14 o 
 -16   2   6      678.98      666.78     36.52 o 
 -15   2   6     2344.56     2230.93     59.92 o 
 -14   2   6      471.06      448.65     20.64 o 
 -13   2   6     7576.41     7485.95     83.39 o 
 -12   2   6      554.23      543.04     18.14 o 
 -11   2   6     5829.70     5981.33     60.86 o 
 -10   2   6     5367.84     4971.51     52.01 o 
  -9   2   6    10028.49     9458.47     86.55 o 
  -8   2   6       24.62       49.05      6.71 o 
  -7   2   6      267.16      235.03      9.55 o 
  -6   2   6     4222.95     4056.19     39.75 o 
  -5   2   6     2342.78     1847.93     25.13 o 
  -4   2   6     4718.60     5637.42     51.69 o 
  -3   2   6     1839.94     1719.89     29.04 o 
  -2   2   6    27117.42    27222.14    165.08 o 
  -1   2   6    15610.94    16835.82    123.34 o 
   0   2   6      197.93      129.86      8.54 o 
   1   2   6    12767.64    12881.44    106.50 o 
   2   2   6      258.31      367.37     12.14 o 
   3   2   6      392.18      473.42     13.49 o 
   4   2   6     9877.30     9318.33     78.20 o 
   5   2   6     6883.95     6524.06     60.54 o 
   6   2   6     1492.72     1564.10     27.12 o 
   7   2   6     2096.65     2265.61     58.02 o 
   8   2   6        9.20       15.39     10.97 o 
   9   2   6      265.11      254.52     19.89 o 
  10   2   6     1115.85     1080.12     35.48 o 
  11   2   6      530.44      511.81     27.75 o 
  12   2   6     3793.76     3857.68     85.30 o 
  13   2   6       98.98       94.62     19.20 o 
  14   2   6     1150.01     1231.33     44.53 o 
  15   2   6       14.92       13.27     16.57 o 
 -19   3   6     3045.52     3250.74     85.47 o 
 -18   3   6      786.65      759.24     42.30 o 
 -17   3   6     2479.33     2580.77     71.45 o 
 -16   3   6     1468.38     1622.55     54.27 o 
 -15   3   6      428.63      423.24     29.41 o 
 -14   3   6     3925.59     3925.20     87.37 o 
 -13   3   6     1374.96     1316.65     32.01 o 
 -12   3   6     4070.90     4131.22     45.61 o 
 -11   3   6     2025.89     2001.23     28.61 o 
 -10   3   6    11840.94    11688.48     95.09 o 
  -9   3   6      693.37      692.83     16.03 o 
  -8   3   6     6050.16     6267.82     53.15 o 
  -7   3   6     1168.15     1223.62     16.56 o 
  -6   3   6    15743.72    16298.96    139.64 o 
  -5   3   6    20265.46    20532.40    168.65 o 
  -4   3   6     2025.49     1868.81     27.24 o 
  -3   3   6    48798.46    51585.16    359.11 o 
  -2   3   6     1604.33     1600.04     21.47 o 
  -1   3   6    15562.09    15635.29    130.73 o 
   0   3   6     9073.68     9589.98     95.04 o 
   1   3   6     7040.45     6717.04     60.96 o 
   2   3   6    14537.00    13784.81    107.00 o 
   3   3   6     2309.22     2316.48     30.95 o 
   4   3   6     2800.53     2494.87     33.09 o 
   5   3   6      896.55      931.60     17.91 o 
   6   3   6     1412.33     1513.89     22.88 o 
   7   3   6      753.97      787.38     27.42 o 
   8   3   6     4554.24     4664.03     71.35 o 
   9   3   6      683.87      635.64     27.76 o 
  10   3   6     1567.13     1437.53     41.08 o 
  11   3   6     4973.79     4975.97     95.58 o 
  12   3   6     1839.41     1815.24     49.48 o 
  13   3   6     3909.96     3896.80     81.83 o 
  14   3   6      774.03      828.63     38.39 o 
  15   3   6     3089.07     2991.48     70.21 o 
 -18   4   6     1353.41     1745.70     76.04 o 
 -17   4   6       72.42       58.12     48.75 o 
 -16   4   6       16.83       26.62     21.79 o 
 -15   4   6        4.79       11.66     19.90 o 
 -14   4   6        0.12       -0.72     10.52 o 
 -13   4   6      650.54      658.48     24.53 o 
 -12   4   6     1096.90     1075.59     29.01 o 
 -11   4   6     5336.88     5309.49     66.18 o 
 -10   4   6       89.24       53.70     24.12 o 
  -9   4   6      372.08      398.62     17.34 o 
  -8   4   6     1050.65     1056.90     20.42 o 
  -7   4   6      104.51      162.81     11.05 o 
  -6   4   6     4276.53     4600.69     44.78 o 
  -5   4   6       69.52       51.72     10.45 o 
  -4   4   6     7879.99     7242.33     70.79 o 
  -3   4   6      894.44      949.89     25.23 o 
  -2   4   6      192.63      187.32     13.49 o 
  -1   4   6     4393.39     4354.97     50.28 o 
   0   4   6      124.25      108.16      9.41 o 
   1   4   6     2215.16     2034.58     32.65 o 
   2   4   6      158.34      150.49     15.98 o 
   3   4   6     4581.37     4140.13     50.90 o 
   4   4   6      780.59      666.33     19.27 o 
   5   4   6     3884.68     3828.19     44.76 o 
   6   4   6       13.52       19.66      8.33 o 
   7   4   6     5095.95     5096.45     90.85 o 
   8   4   6       24.11       46.12     13.21 o 
   9   4   6     2457.48     2354.13     51.40 o 
  10   4   6      441.56      439.74     29.93 o 
  11   4   6       64.80       82.59     19.79 o 
  12   4   6       29.99       39.59     18.37 o 
  13   4   6       99.23      125.75     23.91 o 
  14   4   6       26.92        8.04     18.57 o 
 -17   5   6     1231.93     1256.91     64.97 o 
 -16   5   6       24.21       29.86     30.53 o 
 -15   5   6        5.10      -24.43     16.29 o 
 -14   5   6      565.48      545.84     27.26 o 
 -13   5   6      675.64      685.87     38.19 o 
 -12   5   6     8678.20     8515.75    114.74 o 
 -11   5   6       27.17       20.96     11.34 o 
 -10   5   6    12215.16    11864.92    154.68 o 
  -9   5   6      236.11      248.15     19.03 o 
  -8   5   6       46.46       78.51     29.73 o 
  -7   5   6       31.19       61.01     12.33 o 
  -6   5   6      881.93      883.11     28.34 o 
  -5   5   6     9992.59    10086.01    133.26 o 
  -4   5   6      264.92      235.83     16.15 o 
  -3   5   6     7997.42     7813.17     78.75 o 
  -2   5   6      101.64       84.89      8.97 o 
  -1   5   6     1128.23     1281.34     25.95 o 
   0   5   6      274.45      265.10     10.93 o 
   1   5   6     6267.00     6099.81     74.47 o 
   2   5   6     3688.21     3651.05     44.80 o 
   3   5   6      541.34      493.09     17.11 o 
   4   5   6     8282.36     8286.35     94.48 o 
   5   5   6     1349.81     1343.47     27.04 o 
   6   5   6     3474.63     3484.17     49.56 o 
   7   5   6      393.12      363.96     24.81 o 
   8   5   6     1680.86     1616.19     48.43 o 
   9   5   6     1458.13     1463.77     48.48 o 
  10   5   6        5.84       52.89     18.40 o 
  11   5   6     3106.36     3087.77     74.33 o 
  12   5   6      667.64      606.51     37.26 o 
  13   5   6      857.96      827.34     43.71 o 
 -16   6   6      335.08      383.55     40.88 o 
 -15   6   6      204.32      177.49     33.28 o 
 -14   6   6      295.43      315.95     23.45 o 
 -13   6   6     3090.59     3224.48     63.19 o 
 -12   6   6      188.06      200.88     19.32 o 
 -11   6   6    10254.42     9902.22    137.96 o 
 -10   6   6       48.66       81.50     17.67 o 
  -9   6   6     6257.46     5921.93     98.75 o 
  -8   6   6     1790.12     1850.92     44.70 o 
  -7   6   6      968.47     1026.07     32.79 o 
  -6   6   6     7917.42     8016.92    102.66 o 
  -5   6   6     2240.10     2210.43     46.24 o 
  -4   6   6    18195.07    17673.80    182.11 o 
  -3   6   6     1093.02     1125.29     41.66 o 
  -2   6   6    18557.89    18446.07    174.45 o 
  -1   6   6       28.98       46.00      9.50 o 
   0   6   6       60.85       69.25      9.93 o 
   1   6   6      669.70      682.64     22.12 o 
   2   6   6      194.95      169.42     14.99 o 
   3   6   6     5163.21     4971.72     62.51 o 
   4   6   6     1607.24     1603.08     50.00 o 
   5   6   6    12623.30    12537.46    200.21 o 
   6   6   6      214.83      254.91     26.58 o 
   7   6   6     5512.73     5662.17    113.88 o 
   8   6   6       80.23       88.28     19.64 o 
   9   6   6     4691.17     4878.05     93.29 o 
  10   6   6     3531.77     3687.18     81.77 o 
  11   6   6     1709.44     1672.67     55.63 o 
  12   6   6     1395.15     1412.88     46.66 o 
 -15   7   6        1.91       35.32     23.67 o 
 -14   7   6       26.96       12.08     20.59 o 
 -13   7   6       60.54       68.27     16.95 o 
 -12   7   6      440.04      372.85     28.10 o 
 -11   7   6      555.03      623.65     29.42 o 
 -10   7   6      423.94      419.23     39.75 o 
  -9   7   6      965.11      862.13     38.01 o 
  -8   7   6      276.91      250.04     20.77 o 
  -7   7   6        7.57       18.05     12.96 o 
  -6   7   6     6883.66     6844.66     95.56 o 
  -5   7   6     1614.02     1547.61     41.03 o 
  -4   7   6     2670.73     2670.59     61.77 o 
  -3   7   6     2770.47     2859.56     63.55 o 
  -2   7   6     1354.09     1368.20     37.89 o 
  -1   7   6     2558.15     2507.85     39.22 o 
   0   7   6     2628.19     2562.72     39.95 o 
   1   7   6      731.13      643.98     21.33 o 
   2   7   6      594.78      582.65     20.63 o 
   3   7   6     1679.92     1640.40     32.85 o 
   4   7   6     3483.02     3352.43     58.85 o 
   5   7   6     1054.90     1025.43     33.14 o 
   6   7   6       11.31       23.10     11.67 o 
   7   7   6      267.82      208.13     29.20 o 
   8   7   6      787.00      931.83     95.38 o 
   9   7   6      252.54      240.63     32.53 o 
  10   7   6      537.58      558.12     43.91 o 
  11   7   6      193.98      218.47     33.97 o 
 -14   8   6      173.57      217.58     27.62 o 
 -13   8   6      123.22      119.16     17.81 o 
 -12   8   6      244.27      225.68     20.52 o 
 -11   8   6     3125.48     3201.38     66.54 o 
 -10   8   6     2186.10     2202.49     64.45 o 
  -9   8   6      535.42      504.02     30.63 o 
  -8   8   6      843.01      856.15     31.46 o 
  -7   8   6      915.12      934.27     35.48 o 
  -6   8   6      590.62      557.34     28.50 o 
  -5   8   6     5375.59     5120.65     83.39 o 
  -4   8   6     5889.95     5761.08     78.43 o 
  -3   8   6      770.30      759.69     28.13 o 
  -2   8   6     2513.42     2443.32     54.40 o 
  -1   8   6      258.69      252.04     18.56 o 
   0   8   6     5598.50     5481.16     74.89 o 
   1   8   6     1197.25     1113.78     32.44 o 
   2   8   6     1718.32     1669.77     34.74 o 
   3   8   6     6495.87     6427.98    134.26 o 
   4   8   6        7.08       -3.70     12.47 o 
   5   8   6      754.57      771.72     31.81 o 
   6   8   6        0.31       -3.87     15.24 o 
   7   8   6     2309.19     2409.64     55.95 o 
   8   8   6      724.54      739.78     40.45 o 
   9   8   6      516.41      559.69     37.42 o 
  10   8   6     1290.24     1454.62     67.61 o 
 -12   9   6     2077.00     2086.18     50.89 o 
 -11   9   6       73.76       77.24     17.41 o 
 -10   9   6     1556.25     1560.87     48.49 o 
  -9   9   6       76.86       84.34     18.39 o 
  -8   9   6     3350.89     3325.33     68.81 o 
  -7   9   6     3191.18     3241.79     60.65 o 
  -6   9   6      298.27      278.52     21.13 o 
  -5   9   6     2207.15     2075.14     47.05 o 
  -4   9   6      903.72      846.13     31.32 o 
  -3   9   6     4681.58     4665.57     87.38 o 
  -2   9   6     1234.14     1219.54     36.79 o 
  -1   9   6     7165.33     7196.29     93.33 o 
   0   9   6      175.16      192.49     18.55 o 
   1   9   6      243.25      193.60     20.35 o 
   2   9   6     1319.10     1300.17     48.48 o 
   3   9   6     1455.86     1451.61    111.19 o 
   4   9   6     4191.70     4074.82    105.19 o 
   5   9   6      335.62      391.82     29.81 o 
   6   9   6     6090.77     6339.63    135.87 o 
   7   9   6      205.63      263.02     27.48 o 
   8   9   6     1128.61     1148.44     60.45 o 
  -9  10   6      147.06      177.64     31.36 o 
  -8  10   6      107.55      118.56     25.51 o 
  -7  10   6      107.26      120.95     25.97 o 
  -6  10   6       67.43       65.62     23.37 o 
  -5  10   6      311.90      303.29     31.96 o 
  -4  10   6       49.94       19.63     19.15 o 
  -3  10   6       19.65       -2.51     17.46 o 
  -2  10   6        0.17        1.70     21.48 o 
  -1  10   6      139.87      166.51     33.48 o 
   0  10   6        9.55       23.37     23.99 o 
   1  10   6        8.89      -18.87     22.00 o 
   2  10   6       31.60       24.57     23.61 o 
   3  10   6      302.61      291.13     37.01 o 
   4  10   6      555.66      680.67     84.65 o 
   5  10   6      334.54      393.76     41.37 o 
  -4  11   6       40.87       22.74     26.54 o 
  -3  11   6     1119.39     1016.63     89.40 o 
  -2  11   6      585.50      759.18     54.76 o 
  -1  11   6      912.07     1058.55     63.41 o 
   0  11   6      193.50      145.43     33.89 o 
 -19   1   7       16.38       63.79     22.04 o 
 -18   1   7     3144.54     3198.36    113.54 o 
 -17   1   7      649.76      726.96     38.82 o 
 -16   1   7     9047.92     9130.86    137.55 o 
 -15   1   7      351.21      405.60     22.30 o 
 -14   1   7    13324.60    12768.81    131.31 o 
 -13   1   7       72.02      109.70     14.21 o 
 -12   1   7     1966.83     2053.67     35.93 o 
 -11   1   7      211.55      284.01     16.40 o 
 -10   1   7     5579.67     5639.56     60.78 o 
  -9   1   7     5555.69     5848.84     60.29 o 
  -8   1   7     2653.49     2592.49     54.35 o 
  -7   1   7     6878.84     6470.51     58.78 o 
  -6   1   7      554.85      403.45     12.77 o 
  -5   1   7     2451.45     2729.42     35.63 o 
  -4   1   7       42.11       57.78      7.29 o 
  -3   1   7    16549.61    16101.05    167.14 o 
  -2   1   7     8662.60     8384.78     62.53 o 
  -1   1   7    11736.83    11090.33     74.50 o 
   0   1   7    40621.04    40553.35    253.38 o 
   1   1   7     4027.67     4439.30     40.19 o 
   2   1   7    12183.93    13184.77    101.09 o 
   3   1   7       21.30        6.28      5.28 o 
   4   1   7     5018.50     5025.53     49.21 o 
   5   1   7     1055.52     1076.13     23.13 o 
   6   1   7     1607.13     1587.57     36.49 o 
   7   1   7     4680.06     4607.64     68.60 o 
   8   1   7      888.68      903.10     30.76 o 
   9   1   7     1843.23     1855.64     45.95 o 
  10   1   7        2.30        4.54     12.41 o 
  11   1   7     4227.16     4093.01     73.69 o 
  12   1   7        0.25       20.17     15.08 o 
  13   1   7     4987.47     5184.54     90.13 o 
  14   1   7      120.75      155.02     28.76 o 
  15   1   7     2233.56     2187.25     60.66 o 
 -19   2   7     2290.83     2196.16    104.88 o 
 -18   2   7      927.19      883.56     43.83 o 
 -17   2   7     2422.74     2557.40     88.17 o 
 -16   2   7      664.98      693.85     36.41 o 
 -15   2   7      280.13      299.35     21.67 o 
 -14   2   7      540.62      502.45     25.12 o 
 -13   2   7     3162.91     3203.22     50.02 o 
 -12   2   7     2670.63     2577.87     37.13 o 
 -11   2   7     3382.20     3263.11     89.19 o 
 -10   2   7    13635.07    13363.80    230.83 o 
  -9   2   7    11042.11    10988.25     93.03 o 
  -8   2   7     7980.17     8241.50     72.46 o 
  -7   2   7      965.08      908.09     30.77 o 
  -6   2   7    10464.50    10814.95     90.76 o 
  -5   2   7    11571.07    11757.51     95.82 o 
  -4   2   7      484.77      410.51     21.84 o 
  -3   2   7    15705.70    15340.18    107.67 o 
  -2   2   7    10411.07    10683.74     72.32 o 
  -1   2   7     9401.03     9828.25     79.35 o 
   0   2   7    23253.69    23532.34    180.59 o 
   1   2   7     1638.38     1662.67     30.99 o 
   2   2   7     5332.92     5456.73     48.65 o 
   3   2   7      444.42      454.50     13.85 o 
   4   2   7      131.00      127.75      8.77 o 
   5   2   7     9849.29    10054.10     85.54 o 
   6   2   7     9141.54     9311.85     90.52 o 
   7   2   7     9452.63     9312.09    109.95 o 
   8   2   7     3219.62     3271.45     58.82 o 
   9   2   7     2114.85     2108.12     48.13 o 
  10   2   7      360.93      373.91     27.35 o 
  11   2   7     1509.11     1535.74     44.43 o 
  12   2   7     1892.35     1851.46     50.75 o 
  13   2   7     2273.02     2310.14     58.82 o 
  14   2   7      158.09      143.27     22.73 o 
 -19   3   7      272.12      420.40     43.66 o 
 -18   3   7       37.28       63.93     21.64 o 
 -17   3   7      121.36      113.95     23.33 o 
 -16   3   7       53.67       98.37     32.08 o 
 -15   3   7     1009.87     1048.03     33.37 o 
 -14   3   7      457.75      489.30     24.28 o 
 -13   3   7        5.62       13.62     10.32 o 
 -12   3   7       27.69       18.40      9.86 o 
 -11   3   7        1.22       10.23      7.45 o 
 -10   3   7     3238.93     3215.15     52.45 o 
  -9   3   7     1168.24     1093.47     26.37 o 
  -8   3   7     2848.40     2774.56     32.79 o 
  -7   3   7     2151.14     2045.40     33.32 o 
  -6   3   7    12611.55    12347.54    111.81 o 
  -5   3   7     3400.62     3131.45     40.17 o 
  -4   3   7     3015.27     3149.42     42.73 o 
  -3   3   7       41.95       81.94      8.55 o 
  -2   3   7      187.38      288.16     12.29 o 
  -1   3   7    13106.28    12683.53    111.27 o 
   0   3   7     4903.85     4575.44     46.43 o 
   1   3   7      762.43      962.43     19.60 o 
   2   3   7     3045.93     2795.62     34.90 o 
   3   3   7     2203.56     1972.73     29.29 o 
   4   3   7      151.01      149.88     10.22 o 
   5   3   7      815.77      787.81     19.34 o 
   6   3   7     1204.94     1186.45     31.38 o 
   7   3   7     2296.23     2263.18     47.18 o 
   8   3   7      506.91      520.20     25.49 o 
   9   3   7      656.47      617.87     32.38 o 
  10   3   7      107.66      106.28     17.58 o 
  11   3   7     1674.75     1657.85     50.29 o 
  12   3   7        1.65       25.55     15.47 o 
  13   3   7      490.43      445.70     30.96 o 
  14   3   7      885.08      986.23     42.38 o 
 -18   4   7      965.91      996.95    118.83 o 
 -17   4   7     4222.77     4496.91    117.63 o 
 -16   4   7     1215.69     1226.57     59.30 o 
 -15   4   7     1546.11     1549.22     50.60 o 
 -14   4   7        9.81        2.38     11.70 o 
 -13   4   7     1083.55     1102.45     34.66 o 
 -12   4   7       49.69       55.92     14.39 o 
 -11   4   7     8817.54     8784.12    102.58 o 
 -10   4   7    10576.25    10565.71    117.21 o 
  -9   4   7     5859.52     5868.97     68.99 o 
  -8   4   7     6152.14     6349.19     70.88 o 
  -7   4   7      789.02      823.10     20.89 o 
  -6   4   7     1157.94     1206.87     22.89 o 
  -5   4   7      330.46      334.29     18.62 o 
  -4   4   7    16752.92    16586.76    166.56 o 
  -3   4   7    16146.60    15704.21    134.91 o 
  -2   4   7     6995.63     7291.13     64.98 o 
  -1   4   7     5986.78     6057.64     64.86 o 
   0   4   7    12300.33    12194.71    111.45 o 
   1   4   7     1676.20     1741.43     30.91 o 
   2   4   7     6167.52     6103.36     68.06 o 
   3   4   7     9550.05     9432.05     92.18 o 
   4   4   7     2519.79     2506.63     32.72 o 
   5   4   7     4843.86     5068.64     50.91 o 
   6   4   7     1055.62     1077.53     29.06 o 
   7   4   7     8396.36     8195.34    103.41 o 
   8   4   7     3434.19     3392.03     61.85 o 
   9   4   7     2058.21     1994.03     48.65 o 
  10   4   7     4685.58     4307.02     84.68 o 
  11   4   7      797.21      817.94     36.72 o 
  12   4   7     1630.29     1559.02     55.13 o 
  13   4   7      387.36      378.88     32.55 o 
 -17   5   7      228.61      289.64     74.13 o 
 -16   5   7     1532.41     1659.38     70.70 o 
 -15   5   7       16.80       38.45     21.17 o 
 -14   5   7     1575.92     1548.68     43.23 o 
 -13   5   7       53.07       44.73     13.49 o 
 -12   5   7     2435.39     2373.86     58.31 o 
 -11   5   7     3347.12     3334.55     70.21 o 
 -10   5   7       24.87       57.55     20.21 o 
  -9   5   7     1545.65     1537.90     39.98 o 
  -8   5   7     1240.71     1228.03     35.36 o 
  -7   5   7     6067.02     6242.97     85.86 o 
  -6   5   7     4442.40     4183.64     65.81 o 
  -5   5   7    11007.64    10739.60    131.93 o 
  -4   5   7     1994.54     2147.70     43.95 o 
  -3   5   7     1458.20     1460.76     27.22 o 
  -2   5   7       76.05       87.14      9.51 o 
  -1   5   7     2993.90     3225.89     51.47 o 
   0   5   7     7158.17     7418.52     79.12 o 
   1   5   7        3.20       38.97      9.15 o 
   2   5   7     7911.75     7628.72    120.45 o 
   3   5   7     2808.30     2808.83     40.04 o 
   4   5   7     6898.18     7080.32     85.65 o 
   5   5   7      298.58      335.05     15.35 o 
   6   5   7     3382.70     3409.07     58.10 o 
   7   5   7     1944.16     1925.14     63.51 o 
   8   5   7     2822.22     2773.80     65.61 o 
   9   5   7     1190.69     1219.08     45.52 o 
  10   5   7      479.50      428.61     31.66 o 
  11   5   7     3104.16     3064.54    105.95 o 
  12   5   7      474.63      396.11     32.65 o 
  13   5   7      662.12      603.35     39.84 o 
 -16   6   7      102.04      143.51     30.54 o 
 -15   6   7     1020.15     1048.88     92.15 o 
 -14   6   7      244.25      246.92     22.03 o 
 -13   6   7     1261.78     1263.45     39.99 o 
 -12   6   7       15.51       17.18     12.62 o 
 -11   6   7        3.98       34.27     15.75 o 
 -10   6   7      173.61      186.92     22.20 o 
  -9   6   7       72.10       80.70     15.42 o 
  -8   6   7     1459.96     1305.55     38.63 o 
  -7   6   7      410.15      465.93     24.10 o 
  -6   6   7      849.05      833.04     30.76 o 
  -5   6   7      591.17      591.98     26.53 o 
  -4   6   7     3770.41     3753.63     63.35 o 
  -3   6   7      314.58      258.53     24.55 o 
  -2   6   7      534.60      564.06     28.09 o 
  -1   6   7     2403.95     2418.52     46.93 o 
   0   6   7      688.46      718.77     22.88 o 
   1   6   7     4281.19     4209.00     52.07 o 
   2   6   7      521.75      507.46     18.73 o 
   3   6   7        2.88       10.04      8.73 o 
   4   6   7       49.10       55.70     11.63 o 
   5   6   7      213.92      220.46     17.84 o 
   6   6   7       41.65       51.78     25.69 o 
   7   6   7      198.12      232.12     46.14 o 
   8   6   7       17.82       17.77     17.00 o 
   9   6   7        0.69       22.61     16.67 o 
  10   6   7      155.98      143.39     24.44 o 
  11   6   7        5.30        6.60     17.52 o 
  12   6   7     1683.98     1713.28     60.84 o 
 -15   7   7       71.63       41.01     25.67 o 
 -14   7   7      851.09      833.06     35.72 o 
 -13   7   7       41.60       30.24     13.36 o 
 -12   7   7     2264.94     2246.29     54.24 o 
 -11   7   7     3936.75     3991.20     84.47 o 
 -10   7   7     3779.12     3696.72     79.69 o 
  -9   7   7    10619.49    10236.64    131.21 o 
  -8   7   7     3332.99     3225.20     63.60 o 
  -7   7   7     4792.39     4925.72    131.21 o 
  -6   7   7       39.52       55.75     14.69 o 
  -5   7   7     4645.86     4549.75     74.55 o 
  -4   7   7     2098.20     1943.41     48.85 o 
  -3   7   7     4426.83     4324.40     79.19 o 
  -2   7   7     2087.35     2020.73     61.25 o 
  -1   7   7     3409.89     3217.41    103.10 o 
   0   7   7     1686.06     1657.91     41.79 o 
   1   7   7      320.38      345.77     18.14 o 
   2   7   7     5517.86     5478.62     70.22 o 
   3   7   7     1230.01     1186.07     38.51 o 
   4   7   7     2995.59     2946.22     55.72 o 
   5   7   7     1129.37     1103.88     75.46 o 
   6   7   7     2925.81     2832.39     78.07 o 
   7   7   7      934.81      913.58     45.78 o 
   8   7   7     5542.26     5801.48    129.10 o 
   9   7   7     3127.75     3307.23     96.24 o 
  10   7   7      411.55      400.11     40.70 o 
  11   7   7     1165.16     1188.38     65.40 o 
 -14   8   7       17.16       18.27     14.29 o 
 -13   8   7       91.90       84.45     17.01 o 
 -12   8   7      536.52      538.38     30.34 o 
 -11   8   7     2380.75     2341.19     65.84 o 
 -10   8   7     3276.74     3138.53     76.20 o 
  -9   8   7     3010.61     3095.94     80.27 o 
  -8   8   7     6969.26     6961.38    104.11 o 
  -7   8   7       82.48      100.61     19.02 o 
  -6   8   7      968.88      931.26     35.68 o 
  -5   8   7     1405.67     1245.58     65.05 o 
  -4   8   7      608.34      600.70     30.44 o 
  -3   8   7      440.90      426.38     25.86 o 
  -2   8   7     2065.94     2001.80     69.52 o 
  -1   8   7      680.45      691.28     27.41 o 
   0   8   7     1473.19     1458.38     37.73 o 
   1   8   7      249.42      273.06     20.36 o 
   2   8   7       20.92        4.57     11.38 o 
   3   8   7     1034.27     1032.16     35.63 o 
   4   8   7      164.07      159.76     18.91 o 
   5   8   7     2918.02     3013.80     60.27 o 
   6   8   7      469.47      560.23     29.76 o 
   7   8   7     3280.49     3451.80     81.09 o 
   8   8   7      645.74      645.83     38.34 o 
   9   8   7      440.46      460.19     37.05 o 
 -12   9   7       33.57       39.24     15.48 o 
 -11   9   7      556.00      638.20     48.06 o 
 -10   9   7     1819.64     1842.05     52.83 o 
  -9   9   7      846.24      793.98     35.96 o 
  -8   9   7      254.02      228.66     28.71 o 
  -7   9   7      475.15      516.93     37.97 o 
  -6   9   7      254.85      244.99     27.69 o 
  -5   9   7      600.04      649.93     28.53 o 
  -4   9   7     1270.09     1272.96     41.59 o 
  -3   9   7      113.49      104.83     16.57 o 
  -2   9   7      612.32      602.74     27.48 o 
  -1   9   7       96.88      104.63     16.08 o 
   0   9   7      119.16      138.87     19.58 o 
   1   9   7     4041.24     3928.80     65.80 o 
   2   9   7       12.62       40.55     24.71 o 
   3   9   7      414.16      399.63     33.82 o 
   4   9   7      306.60      287.63     29.12 o 
   5   9   7     1092.99     1180.71     85.96 o 
   6   9   7      898.09      920.07     77.09 o 
   7   9   7      182.16      165.18     47.31 o 
  -9  10   7      922.64     1005.61     42.45 o 
  -8  10   7     2559.00     2554.23     64.40 o 
  -7  10   7      951.43      981.79     37.12 o 
  -6  10   7     4258.96     4363.23     87.08 o 
  -5  10   7      272.47      300.23     32.38 o 
  -4  10   7     1730.93     1707.77     62.16 o 
  -3  10   7       10.02       35.92     19.71 o 
  -2  10   7     5158.12     5276.89    111.02 o 
  -1  10   7     3913.63     4091.32     95.70 o 
   0  10   7      280.90      323.88     58.79 o 
   1  10   7     3335.73     3453.73    142.83 o 
   2  10   7     1106.07     1140.79     61.10 o 
   3  10   7     2328.57     2140.53     80.90 o 
   4  10   7        4.82       35.35     24.97 o 
 -19   0   8     1580.74     1730.56    109.06 o 
 -18   0   8      426.03      376.97     58.86 o 
 -17   0   8     2752.76     2629.88    123.50 o 
 -16   0   8        5.49       -7.89     16.12 o 
 -15   0   8    13801.34    14124.14    482.39 o 
 -14   0   8     2641.31     2416.93     73.99 o 
 -13   0   8     1813.92     1846.19     55.38 o 
 -12   0   8      104.56      132.92     18.98 o 
 -11   0   8     1498.00     1470.14     44.01 o 
 -10   0   8     2619.96     2774.08     59.77 o 
  -9   0   8     1397.26     1448.82     81.21 o 
  -8   0   8    41052.30    38958.15    470.10 o 
  -7   0   8     5376.38     4591.54    148.12 o 
  -6   0   8    10116.82    11007.48    160.46 o 
  -5   0   8     1504.11     1485.55     40.97 o 
  -4   0   8     4730.80     5142.75     87.82 o 
  -3   0   8    17781.12    17982.63    238.52 o 
  -2   0   8      117.24      117.50     16.55 o 
  -1   0   8    37463.63    35734.29    431.96 o 
   0   0   8      382.89      353.55     16.72 o 
   1   0   8     5033.43     5636.25     75.44 o 
   2   0   8     9533.24     9241.49    135.75 o 
   3   0   8    10222.92    10354.47    122.43 o 
   4   0   8      602.46      670.74     23.42 o 
   5   0   8      560.70      538.51     20.92 o 
   6   0   8    18157.37    17633.20    248.19 o 
   7   0   8      682.64      625.83     37.23 o 
   8   0   8    14643.21    14078.66    333.24 o 
   9   0   8       17.75       42.64     19.55 o 
  10   0   8    16944.60    16088.46    250.79 o 
  11   0   8      634.24      676.38     55.98 o 
  12   0   8     1797.14     1801.63     88.91 o 
  13   0   8     1971.16     1921.90    111.68 o 
  14   0   8       15.13       23.81     25.05 o 
 -19   1   8       62.42       66.75     29.51 o 
 -18   1   8      312.19      356.38     30.52 o 
 -17   1   8      752.81      719.83     37.78 o 
 -16   1   8     1020.41     1042.22     36.44 o 
 -15   1   8      481.33      537.08     26.60 o 
 -14   1   8     1815.31     1781.43     42.72 o 
 -13   1   8      226.34      212.59     14.81 o 
 -12   1   8      866.89      888.63     26.12 o 
 -11   1   8      738.58      740.97     22.63 o 
 -10   1   8     2308.90     2329.38     34.60 o 
  -9   1   8     1792.56     1862.03     30.44 o 
  -8   1   8      407.14      461.46     14.11 o 
  -7   1   8     4237.58     4266.26     43.87 o 
  -6   1   8      630.25      803.01     20.38 o 
  -5   1   8    16145.49    16690.86    142.76 o 
  -4   1   8     2815.61     2795.24     36.85 o 
  -3   1   8     3363.46     3717.82     38.56 o 
  -2   1   8      409.18      488.96     11.89 o 
  -1   1   8      129.44      195.37      8.17 o 
   0   1   8    26995.27    28491.89    184.35 o 
   1   1   8       51.04      113.63      9.41 o 
   2   1   8     3266.19     3124.01     46.89 o 
   3   1   8     2119.81     2127.36     29.11 o 
   4   1   8      536.18      558.92     15.36 o 
   5   1   8      226.01      246.60     13.30 o 
   6   1   8      375.91      343.07     19.99 o 
   7   1   8     2815.25     2801.14     53.13 o 
   8   1   8      133.70      113.54     15.82 o 
   9   1   8       72.32       58.08     15.04 o 
  10   1   8      101.53      114.07     18.05 o 
  11   1   8      621.47      629.09     31.57 o 
  12   1   8        0.86       11.18     15.73 o 
  13   1   8     1808.94     1840.51     53.58 o 
  14   1   8     1550.33     1558.58     51.21 o 
 -19   2   8      256.14      242.54     29.40 o 
 -18   2   8      133.00      168.81     25.49 o 
 -17   2   8     2830.19     2856.30     72.24 o 
 -16   2   8       56.65       33.44     19.28 o 
 -15   2   8     5150.68     5114.75     79.84 o 
 -14   2   8      382.57      356.12     22.05 o 
 -13   2   8     2400.74     2325.67     43.10 o 
 -12   2   8       27.82       41.38     11.54 o 
 -11   2   8       51.03       68.16     13.30 o 
 -10   2   8     2255.34     2482.86     34.78 o 
  -9   2   8      261.24      270.06     13.92 o 
  -8   2   8     6377.07     6088.79     63.82 o 
  -7   2   8     5471.23     5197.14     56.67 o 
  -6   2   8     3722.17     3956.06     49.11 o 
  -5   2   8    14171.77    15013.65    119.35 o 
  -4   2   8       73.56       49.50      6.97 o 
  -3   2   8     3722.97     3847.98     32.81 o 
  -2   2   8     1874.85     1494.48     18.59 o 
  -1   2   8     2472.83     1706.23     24.55 o 
   0   2   8      708.00      730.60     15.58 o 
   1   2   8    11273.28    12195.06     97.13 o 
   2   2   8     1495.09     1499.31     25.49 o 
   3   2   8       28.43       38.13      7.06 o 
   4   2   8        0.72       20.58     11.52 o 
   5   2   8      608.01      594.29     16.89 o 
   6   2   8     3000.02     2767.36     58.56 o 
   7   2   8     1497.88     1442.91     38.29 o 
   8   2   8     6305.76     6356.35     89.92 o 
   9   2   8       13.73       17.41     14.79 o 
  10   2   8      815.62      796.32     33.25 o 
  11   2   8      529.41      480.55     28.68 o 
  12   2   8     3044.57     2896.03     65.28 o 
  13   2   8      464.05      536.27     32.61 o 
  14   2   8       20.48       -7.06     16.28 o 
 -19   3   8      616.30      688.70     50.78 o 
 -18   3   8      710.83      710.06     49.68 o 
 -17   3   8     1037.69     1113.55     46.35 o 
 -16   3   8     6254.61     6305.34    109.70 o 
 -15   3   8     2465.89     2441.53     46.94 o 
 -14   3   8    10072.62    10059.14    108.06 o 
 -13   3   8     1243.07     1232.50     31.47 o 
 -12   3   8     3676.72     3686.83     59.59 o 
 -11   3   8      940.75      949.70     35.85 o 
 -10   3   8     1437.73     1403.73     31.48 o 
  -9   3   8     9000.13     9411.49     96.45 o 
  -8   3   8     5439.63     5378.78     63.55 o 
  -7   3   8    14380.70    14839.57    143.46 o 
  -6   3   8     4523.27     4757.14     55.86 o 
  -5   3   8    11085.19    10356.77     88.03 o 
  -4   3   8     6030.08     5881.81     56.29 o 
  -3   3   8     4957.39     4985.51     43.40 o 
  -2   3   8    11720.96    11473.18     93.76 o 
  -1   3   8       35.64       81.19     10.25 o 
   0   3   8    20853.65    21040.13    157.43 o 
   1   3   8     1327.64     1430.26     23.05 o 
   2   3   8    22644.80    22414.81    165.80 o 
   3   3   8     2181.09     2035.59     30.81 o 
   4   3   8     2387.85     2358.81     34.12 o 
   5   3   8     4344.43     4485.39     51.04 o 
   6   3   8      101.94      106.62     21.04 o 
   7   3   8     2927.88     2909.70     60.61 o 
   8   3   8       15.95       14.78     12.13 o 
   9   3   8     4428.42     4287.36     74.09 o 
  10   3   8       80.45       68.94     17.09 o 
  11   3   8     2128.95     2143.62     68.68 o 
  12   3   8      484.86      481.04     30.49 o 
  13   3   8     1465.66     1420.11     48.43 o 
 -18   4   8       36.46       50.91     40.85 o 
 -17   4   8       63.06      116.00     29.36 o 
 -16   4   8      106.46       86.96     26.40 o 
 -15   4   8      154.81      152.49     18.04 o 
 -14   4   8      150.95      161.88     18.10 o 
 -13   4   8      275.79      250.81     28.11 o 
 -12   4   8     2102.76     2000.40     60.70 o 
 -11   4   8     1575.22     1657.72     48.23 o 
 -10   4   8     9418.88     9109.73    113.84 o 
  -9   4   8       24.93       58.94     13.22 o 
  -8   4   8     7483.63     7516.50    149.32 o 
  -7   4   8      425.62      309.47     19.17 o 
  -6   4   8     2038.31     1800.15     29.59 o 
  -5   4   8      135.25      152.55     10.28 o 
  -4   4   8      897.27      984.10     29.62 o 
  -3   4   8      300.73      260.05     10.59 o 
  -2   4   8     5928.61     5534.79     53.92 o 
  -1   4   8      165.66      124.18     10.34 o 
   0   4   8        3.77        6.41      7.14 o 
   1   4   8     1879.98     1835.82     33.11 o 
   2   4   8       55.42       84.10     10.59 o 
   3   4   8     1041.29     1044.25     23.18 o 
   4   4   8     1361.16     1315.22     26.43 o 
   5   4   8       36.27       37.49      9.08 o 
   6   4   8      756.91      810.60     29.31 o 
   7   4   8     1338.53     1336.54     38.18 o 
   8   4   8     3617.09     3552.99     65.58 o 
   9   4   8      571.65      479.47     27.17 o 
  10   4   8      466.62      503.06     31.93 o 
  11   4   8      128.68      152.23     21.35 o 
  12   4   8      163.37      194.08     23.46 o 
  13   4   8       34.07       30.09     20.25 o 
 -17   5   8      120.01       97.51     29.16 o 
 -16   5   8     2861.82     2982.78     94.37 o 
 -15   5   8       93.41       83.30     17.25 o 
 -14   5   8     1678.47     1673.01     45.44 o 
 -13   5   8        5.20       10.49     11.79 o 
 -12   5   8      742.04      710.39     29.67 o 
 -11   5   8     2112.66     2107.75     56.46 o 
 -10   5   8     1137.50     1206.45     37.55 o 
  -9   5   8     6878.79     6867.22     95.52 o 
  -8   5   8     1456.25     1408.94     45.84 o 
  -7   5   8     3907.08     3958.59     65.87 o 
  -6   5   8     2534.62     2636.37     59.20 o 
  -5   5   8      576.17      559.23     24.79 o 
  -4   5   8     2170.26     2099.19     44.38 o 
  -3   5   8      711.78      768.91     27.86 o 
  -2   5   8     1929.84     1896.37     33.03 o 
  -1   5   8        0.00        0.16      7.46 o 
   0   5   8     4359.63     4354.58     56.44 o 
   1   5   8      837.41      785.36     25.79 o 
   2   5   8     6162.25     6097.89     72.31 o 
   3   5   8      254.81      303.81     16.97 o 
   4   5   8      602.82      669.38     25.04 o 
   5   5   8     2215.20     2150.42     40.48 o 
   6   5   8        4.81       -4.36     15.81 o 
   7   5   8     2554.76     2421.09     60.73 o 
   8   5   8       38.05       57.17     18.73 o 
   9   5   8     5851.64     5760.37    116.31 o 
  10   5   8      862.92      911.86     45.23 o 
  11   5   8     1221.38     1162.79     50.18 o 
  12   5   8      269.14      266.68     30.86 o 
 -16   6   8      448.23      441.29     41.51 o 
 -15   6   8      314.07      269.89     23.47 o 
 -14   6   8      250.69      265.12     22.89 o 
 -13   6   8     3451.96     3397.90    162.81 o 
 -12   6   8     5146.01     5056.46    202.35 o 
 -11   6   8     1305.51     1292.38     46.12 o 
 -10   6   8    10984.87    10468.43    143.19 o 
  -9   6   8       43.34       50.48     14.74 o 
  -8   6   8    10978.37    10677.17    131.29 o 
  -7   6   8       59.29       40.68     14.00 o 
  -6   6   8    12638.58    12310.15    143.14 o 
  -5   6   8     6080.31     6059.05     87.46 o 
  -4   6   8       73.48       64.25     16.14 o 
  -3   6   8     1842.03     1755.27     42.74 o 
  -2   6   8      773.68      721.34     50.82 o 
  -1   6   8      736.99      771.68     29.39 o 
   0   6   8      849.11      784.50     24.31 o 
   1   6   8    13030.94    12642.06    123.92 o 
   2   6   8     1943.36     1919.77     34.88 o 
   3   6   8     3954.68     4014.99     52.75 o 
   4   6   8     3872.44     3944.89     57.61 o 
   5   6   8     3121.84     3086.82     52.47 o 
   6   6   8     2548.68     2592.57     98.54 o 
   7   6   8      628.58      723.37     43.65 o 
   8   6   8     8186.98     8071.94    128.81 o 
   9   6   8       40.44       22.04     18.10 o 
  10   6   8     2802.13     2837.37     74.25 o 
  11   6   8       86.00       75.13     22.86 o 
 -15   7   8      376.68      422.57     34.97 o 
 -14   7   8      186.61      175.19     40.26 o 
 -13   7   8     1266.86     1363.69     57.55 o 
 -12   7   8      243.62      266.18     27.54 o 
 -11   7   8      231.43      242.58     25.44 o 
 -10   7   8      216.61      237.73     22.34 o 
  -9   7   8      493.09      530.59     28.64 o 
  -8   7   8     1220.16     1147.16     39.22 o 
  -7   7   8      782.88      747.74     36.70 o 
  -6   7   8      777.59      788.51     32.28 o 
  -5   7   8       61.48       53.46     14.62 o 
  -4   7   8      689.61      702.72     31.86 o 
  -3   7   8      824.70      794.94     31.64 o 
  -2   7   8     1043.20     1073.20     49.22 o 
  -1   7   8      235.86      267.66     21.59 o 
   0   7   8       30.40       33.10     11.72 o 
   1   7   8      497.07      469.37     22.40 o 
   2   7   8      957.24      994.01     32.00 o 
   3   7   8      152.19      165.66     14.52 o 
   4   7   8     2041.19     2111.24     43.62 o 
   5   7   8     1036.19     1062.61     41.94 o 
   6   7   8       23.43       28.81     17.35 o 
   7   7   8      739.14      697.81     38.69 o 
   8   7   8       99.02      125.05     27.86 o 
   9   7   8        6.65       15.24     22.47 o 
  10   7   8       85.33      118.40     29.92 o 
 -14   8   8     1490.91     1430.12     54.76 o 
 -13   8   8      575.57      609.87     33.04 o 
 -12   8   8     1564.69     1635.04     57.29 o 
 -11   8   8       57.18       56.60     18.84 o 
 -10   8   8      206.62      216.07     26.01 o 
  -9   8   8      155.66      150.41     20.54 o 
  -8   8   8      592.36      516.40     29.44 o 
  -7   8   8       72.19       70.95     17.59 o 
  -6   8   8     4197.01     4255.37     77.23 o 
  -5   8   8       65.68       71.66     17.31 o 
  -4   8   8     7438.63     7253.70    105.05 o 
  -3   8   8     2672.44     2607.19     51.73 o 
  -2   8   8      260.76      223.92     18.90 o 
  -1   8   8     3305.15     3244.47     63.94 o 
   0   8   8      981.39      941.48     36.48 o 
   1   8   8     3897.37     3921.39    104.59 o 
   2   8   8     1136.86     1109.78     41.46 o 
   3   8   8     5124.59     5149.70     83.44 o 
   4   8   8     3950.44     4242.92    104.12 o 
   5   8   8       55.52       15.47     23.86 o 
   6   8   8      717.81      614.18     43.51 o 
   7   8   8       18.53       20.54     16.50 o 
   8   8   8      131.11      111.69     24.36 o 
 -11   9   8     1121.81     1063.31     42.76 o 
 -10   9   8       38.69       59.59     17.85 o 
  -9   9   8     2861.65     3065.52     62.44 o 
  -8   9   8        1.37       36.41     15.75 o 
  -7   9   8     5914.61     5933.92     88.02 o 
  -6   9   8      119.18      161.79     26.05 o 
  -5   9   8     1466.54     1384.90     44.79 o 
  -4   9   8      977.11      826.75     35.57 o 
  -3   9   8      482.82      500.78     26.06 o 
  -2   9   8     1643.06     1620.74     42.75 o 
  -1   9   8        0.34        2.52     12.99 o 
   0   9   8     6679.03     6851.63    104.86 o 
   1   9   8      401.76      490.19     26.24 o 
   2   9   8     2068.72     2037.36     52.89 o 
   3   9   8     1175.75     1172.95     48.92 o 
   4   9   8     2708.79     2805.54     73.31 o 
   5   9   8      593.60      698.61     56.80 o 
   6   9   8     1364.71     1427.03     96.96 o 
  -8  10   8      631.46      675.90     36.12 o 
  -7  10   8       52.24       86.79     18.94 o 
  -6  10   8      289.36      333.18     25.19 o 
  -5  10   8      293.06      305.94     28.72 o 
  -4  10   8      103.80      101.55     18.94 o 
  -3  10   8        7.83       18.21     17.53 o 
  -2  10   8       40.73       77.40     23.96 o 
  -1  10   8      153.90      159.39     26.51 o 
   0  10   8      324.28      329.71     32.84 o 
   1  10   8      367.45      399.49     42.26 o 
   2  10   8      200.18      243.33     38.92 o 
   3  10   8      168.96      146.01     32.71 o 
 -19   1   9       64.47      101.59     30.64 o 
 -18   1   9     1090.25      967.73     57.18 o 
 -17   1   9        5.97       23.13     22.64 o 
 -16   1   9     1322.09     1420.83     63.17 o 
 -15   1   9     7755.65     7598.32    101.82 o 
 -14   1   9      535.40      534.68     25.18 o 
 -13   1   9    14521.99    14472.41    212.05 o 
 -12   1   9       21.54       37.79     15.66 o 
 -11   1   9     2750.97     2913.34     44.93 o 
 -10   1   9       61.10      115.79      9.83 o 
  -9   1   9     1251.61     1154.13     26.82 o 
  -8   1   9     8595.20     7841.86     70.98 o 
  -7   1   9      395.39      407.47     18.05 o 
  -6   1   9    20259.01    19462.67    208.67 o 
  -5   1   9     4072.79     4351.75     51.52 o 
  -4   1   9    13071.09    13475.27    106.74 o 
  -3   1   9    22045.60    20971.14    156.14 o 
  -2   1   9    26580.05    26004.42    173.17 o 
  -1   1   9        7.47       16.88      5.29 o 
   0   1   9      534.76      622.56     13.90 o 
   1   1   9    12365.31    13050.09     96.09 o 
   2   1   9      269.29      384.24     13.20 o 
   3   1   9     7804.59     8084.97     72.77 o 
   4   1   9      131.33      103.98     10.48 o 
   5   1   9    16104.38    15512.95    158.22 o 
   6   1   9     5338.36     5174.56     75.61 o 
   7   1   9      383.60      427.74     24.49 o 
   8   1   9     2685.52     2671.45     55.77 o 
   9   1   9      150.93      169.60     23.61 o 
  10   1   9      269.53      273.89     23.61 o 
  11   1   9     4695.79     4630.13     83.29 o 
  12   1   9     3018.71     3234.28     70.52 o 
  13   1   9     2000.32     1889.82     55.60 o 
 -19   2   9     1916.62     2029.61     84.68 o 
 -18   2   9      225.99      263.67     28.56 o 
 -17   2   9     1334.97     1399.70     51.01 o 
 -16   2   9     2636.06     2702.39     57.67 o 
 -15   2   9      421.00      376.35     23.55 o 
 -14   2   9      868.35      905.28     32.41 o 
 -13   2   9     1839.80     1735.71     40.22 o 
 -12   2   9     1454.51     1455.47     42.08 o 
 -11   2   9       47.40       65.51     10.36 o 
 -10   2   9     7950.49     7798.83     86.24 o 
  -9   2   9     6271.24     6165.16     71.89 o 
  -8   2   9     1838.02     1760.40     33.26 o 
  -7   2   9    13329.99    13763.71    114.88 o 
  -6   2   9     8327.45     8609.40     78.68 o 
  -5   2   9    12100.73    11619.70    107.61 o 
  -4   2   9     1193.67     1291.30     19.21 o 
  -3   2   9    11451.24    11777.10     81.36 o 
  -2   2   9     4265.17     4146.83     37.11 o 
  -1   2   9      341.29      363.37     14.82 o 
   0   2   9     7219.91     7857.31     65.51 o 
   1   2   9    14093.01    14318.22    112.78 o 
   2   2   9     4539.83     4567.40     45.82 o 
   3   2   9     1921.64     1982.62     30.08 o 
   4   2   9      806.20      791.04     19.56 o 
   5   2   9       16.93       25.63     11.10 o 
   6   2   9     3010.17     2844.98     53.47 o 
   7   2   9      383.86      438.23     31.30 o 
   8   2   9     6870.87     6917.42     97.28 o 
   9   2   9     3802.20     3772.06     71.07 o 
  10   2   9      550.06      551.77     29.93 o 
  11   2   9      278.17      293.79     25.18 o 
  12   2   9      302.27      381.20     28.78 o 
  13   2   9      271.00      284.49     27.58 o 
 -19   3   9       46.25       65.50     29.80 o 
 -18   3   9       47.39       45.71     25.79 o 
 -17   3   9       86.60      101.85     26.83 o 
 -16   3   9     1282.15     1417.65     50.16 o 
 -15   3   9        0.41        9.04     11.31 o 
 -14   3   9      102.65      106.75     14.51 o 
 -13   3   9     2208.55     2055.66     89.28 o 
 -12   3   9        0.85       15.83     10.31 o 
 -11   3   9        2.97        0.63      9.46 o 
 -10   3   9       84.50       99.38     12.02 o 
  -9   3   9      151.23      128.32     12.26 o 
  -8   3   9     2621.62     2528.87     48.49 o 
  -7   3   9      182.84      175.01     12.06 o 
  -6   3   9       66.40       44.73      7.34 o 
  -5   3   9       95.87       80.31      7.98 o 
  -4   3   9     2402.94     2547.87     33.17 o 
  -3   3   9      493.40      434.75     11.22 o 
  -2   3   9      246.94      207.57     14.52 o 
  -1   3   9      233.50      277.11     11.56 o 
   0   3   9       13.26       20.61      6.64 o 
   1   3   9      406.17      424.39     13.96 o 
   2   3   9      273.19      341.31     13.77 o 
   3   3   9      382.61      336.27     14.13 o 
   4   3   9        9.06       14.22      7.66 o 
   5   3   9       18.10       31.51      9.72 o 
   6   3   9       19.71       31.91     12.42 o 
   7   3   9     1583.34     1547.78     41.51 o 
   8   3   9      622.69      570.43     28.91 o 
   9   3   9      756.16      668.17     48.28 o 
  10   3   9      961.02      939.43     37.36 o 
  11   3   9      268.27      279.34     25.86 o 
  12   3   9      103.25      116.28     21.21 o 
 -18   4   9      189.40      277.36     37.02 o 
 -17   4   9      939.34      887.94     81.97 o 
 -16   4   9      594.85      620.83     37.81 o 
 -15   4   9     1712.78     1667.17     45.12 o 
 -14   4   9     5727.51     5522.66     96.46 o 
 -13   4   9       44.43       56.62     14.93 o 
 -12   4   9     5463.22     5503.07     81.89 o 
 -11   4   9     1007.28     1021.57     35.16 o 
 -10   4   9      308.85      351.71     22.19 o 
  -9   4   9      202.54      197.48     17.87 o 
  -8   4   9     3574.54     3650.16     62.72 o 
  -7   4   9     7316.56     7017.48     93.05 o 
  -6   4   9     2338.55     2190.08     52.43 o 
  -5   4   9    13898.52    13604.18    147.39 o 
  -4   4   9      684.27      657.87     47.50 o 
  -3   4   9     7683.14     7787.67     82.16 o 
  -2   4   9        0.70       26.74     10.34 o 
  -1   4   9     8795.09     9148.79     89.38 o 
   0   4   9     3041.39     3101.98     44.94 o 
   1   4   9     1662.25     1735.98     33.43 o 
   2   4   9     4274.60     4279.98     50.93 o 
   3   4   9     3136.64     3149.71     39.86 o 
   4   4   9     6725.03     6860.90     70.72 o 
   5   4   9      597.97      553.77     19.47 o 
   6   4   9     5952.29     5842.59     84.41 o 
   7   4   9      888.78      943.32     34.20 o 
   8   4   9     2948.72     2739.47     58.24 o 
   9   4   9     2697.74     2654.61     59.34 o 
  10   4   9     2956.17     2907.24     64.80 o 
  11   4   9     4348.29     4201.91     80.80 o 
  12   4   9      168.93      147.27     23.00 o 
 -17   5   9      442.10      471.45     43.54 o 
 -16   5   9        1.18       32.63     18.36 o 
 -15   5   9     6031.59     5954.51     93.17 o 
 -14   5   9       17.63       17.73     11.82 o 
 -13   5   9    10104.83    10109.70    126.91 o 
 -12   5   9      270.11      257.08     24.61 o 
 -11   5   9    12134.25    11949.80    196.31 o 
 -10   5   9      131.38      161.32     18.48 o 
  -9   5   9     1727.97     1715.13     47.51 o 
  -8   5   9      115.47      117.34     16.30 o 
  -7   5   9      122.53      126.76     16.39 o 
  -6   5   9        8.53       -0.55     11.30 o 
  -5   5   9     6807.93     6742.06     91.98 o 
  -4   5   9    11104.12    10845.70    126.94 o 
  -3   5   9      491.03      482.20     23.50 o 
  -2   5   9     1319.42     1397.42     36.98 o 
  -1   5   9       19.28       16.24     11.43 o 
   0   5   9     2872.96     2830.22     44.45 o 
   1   5   9     6231.99     6084.60     76.09 o 
   2   5   9     3896.20     3834.27     61.13 o 
   3   5   9    18849.80    18491.20    167.46 o 
   4   5   9       24.48       53.08     12.03 o 
   5   5   9     2919.89     2991.92     49.28 o 
   6   5   9      788.01      778.00     36.64 o 
   7   5   9      621.21      651.33     47.71 o 
   8   5   9      267.89      236.55     36.21 o 
   9   5   9       58.36       79.71     28.58 o 
  10   5   9     2328.72     2437.56     69.08 o 
  11   5   9       91.60       53.95     21.90 o 
 -16   6   9      260.25      226.20     34.07 o 
 -15   6   9       14.88        8.19     14.65 o 
 -14   6   9      911.55      809.13     34.40 o 
 -13   6   9      220.00      262.71     22.57 o 
 -12   6   9      428.98      432.57     31.64 o 
 -11   6   9       79.32       66.21     16.89 o 
 -10   6   9      852.06      819.75     34.88 o 
  -9   6   9      343.81      323.37     23.82 o 
  -8   6   9      473.69      469.42     26.53 o 
  -7   6   9      273.93      299.47     29.00 o 
  -6   6   9      393.10      374.12     23.03 o 
  -5   6   9     5646.09     5392.10     82.78 o 
  -4   6   9        4.53       -1.21     11.77 o 
  -3   6   9     4046.59     3895.46     67.44 o 
  -2   6   9     1965.51     1976.38     55.36 o 
  -1   6   9     2320.90     2315.53     50.37 o 
   0   6   9       63.35       70.99     14.56 o 
   1   6   9      174.91      196.72     18.62 o 
   2   6   9     2023.78     2056.78     62.71 o 
   3   6   9      869.93      867.29     25.49 o 
   4   6   9     1640.99     1684.36     37.43 o 
   5   6   9      750.25      788.17     28.15 o 
   6   6   9       40.53       38.50     17.64 o 
   7   6   9        8.41      -14.44     16.70 o 
   8   6   9      237.27      241.18     27.32 o 
   9   6   9       56.37       81.48     31.85 o 
  10   6   9       85.66       88.81     23.37 o 
 -15   7   9     1444.23     1436.30     53.89 o 
 -14   7   9      301.74      316.54     25.88 o 
 -13   7   9     5824.06     5767.91     94.60 o 
 -12   7   9      364.84      357.49     37.55 o 
 -11   7   9     6947.59     6934.91    131.52 o 
 -10   7   9      816.99      789.36     35.22 o 
  -9   7   9     3127.09     3135.44     65.99 o 
  -8   7   9     1096.61     1028.93     37.73 o 
  -7   7   9     2033.95     2003.07     50.94 o 
  -6   7   9     5896.98     5666.62    103.58 o 
  -5   7   9      349.63      315.39     23.37 o 
  -4   7   9     7300.87     7101.30    101.73 o 
  -3   7   9     1534.89     1466.52     42.37 o 
  -2   7   9     2264.42     2288.09     56.64 o 
  -1   7   9      972.06      995.77     35.64 o 
   0   7   9      768.73      760.56     31.49 o 
   1   7   9     5539.97     5515.06     76.34 o 
   2   7   9     1868.63     1877.25     42.37 o 
   3   7   9     5969.08     6098.77     97.60 o 
   4   7   9     1285.74     1274.01     39.51 o 
   5   7   9     2738.03     2724.68     58.75 o 
   6   7   9      303.72      302.04     28.60 o 
   7   7   9     1327.87     1384.11     52.91 o 
   8   7   9     1076.59      971.63     55.39 o 
   9   7   9      526.29      613.81     47.99 o 
 -13   8   9       99.17      129.60     21.64 o 
 -12   8   9     1089.09     1115.92     48.57 o 
 -11   8   9      433.16      357.86     30.93 o 
 -10   8   9     2031.42     2162.42     57.07 o 
  -9   8   9      161.94      156.73     25.67 o 
  -8   8   9     2106.25     2316.94     57.81 o 
  -7   8   9     2074.44     1997.73     54.65 o 
  -6   8   9       14.78       -5.41     12.62 o 
  -5   8   9      441.41      425.93     27.31 o 
  -4   8   9      207.95      210.47     21.55 o 
  -3   8   9     1875.39     1853.56     49.56 o 
  -2   8   9      728.36      684.40     38.67 o 
  -1   8   9     1638.63     1653.79     41.76 o 
   0   8   9     3299.50     3221.28     58.17 o 
   1   8   9      894.15      931.80     43.49 o 
   2   8   9      459.66      517.90     26.25 o 
   3   8   9     2258.11     2348.77     56.74 o 
   4   8   9     1343.40     1268.96     62.38 o 
   5   8   9      127.41      129.43     23.83 o 
   6   8   9      909.07      986.27     58.93 o 
   7   8   9      290.73      349.96     42.16 o 
 -11   9   9      711.99      730.33     42.47 o 
 -10   9   9       17.27       -8.05     15.71 o 
  -9   9   9     2159.61     2234.88     86.95 o 
  -8   9   9      602.61      542.58     29.13 o 
  -7   9   9     1021.25     1046.71     37.53 o 
  -6   9   9     1199.01     1211.30     54.75 o 
  -5   9   9       40.54       32.17     14.97 o 
  -4   9   9       13.90        5.57     12.85 o 
  -3   9   9      980.16     1016.60     57.28 o 
  -2   9   9       69.98       63.89     15.88 o 
  -1   9   9     2310.99     2195.84     55.97 o 
   0   9   9       98.27       78.47     21.33 o 
   1   9   9      194.74      180.10     18.62 o 
   2   9   9      561.34      595.06     42.24 o 
   3   9   9      248.87      287.20     92.85 o 
   4   9   9      960.43      471.87     59.96 o 
   5   9   9      425.21      347.10    131.76 o 
  -7  10   9     1446.83     1559.21     51.41 o 
  -6  10   9      681.66      597.26     34.27 o 
  -5  10   9     1996.55     1820.49     72.78 o 
  -4  10   9       66.73       75.38     21.85 o 
  -3  10   9     2915.71     2898.53     61.28 o 
  -2  10   9      231.13      216.92     32.90 o 
  -1  10   9     1974.06     2031.92     79.49 o 
   0  10   9      431.97      541.56     39.55 o 
   1  10   9     1132.54     1185.94    111.33 o 
 -19   0  10     1174.15     1355.37     99.85 o 
 -18   0  10     4917.10     4627.39    172.33 o 
 -17   0  10      257.09      308.90     35.07 o 
 -16   0  10     1345.58     1278.36     84.31 o 
 -15   0  10       95.82       83.48     34.66 o 
 -14   0  10        9.15      -31.36     20.90 o 
 -13   0  10      752.92      767.15     57.63 o 
 -12   0  10     1359.01     1419.21     44.67 o 
 -11   0  10     1546.27     1444.55     53.64 o 
 -10   0  10     7588.92     7536.83    100.71 o 
  -9   0  10    17467.23    16973.59    244.00 o 
  -8   0  10     7895.98     8345.73    138.78 o 
  -7   0  10    38774.73    37824.24    951.10 o 
  -6   0  10      565.71      490.06     32.11 o 
  -5   0  10    15668.16    16460.22    228.97 o 
  -4   0  10      573.21      787.11     52.54 o 
  -3   0  10     7474.05     6879.36    115.12 o 
  -2   0  10     4086.02     4103.05     53.25 o 
  -1   0  10     3218.07     3188.90     46.49 o 
   0   0  10    10138.93    10041.88    119.73 o 
   1   0  10     6633.77     6241.60    177.42 o 
   2   0  10      258.74      233.77     20.64 o 
   3   0  10      291.11      352.79     19.92 o 
   4   0  10     3321.41     3287.93     77.57 o 
   5   0  10       82.07      109.95     26.41 o 
   6   0  10    20551.31    19485.03    276.82 o 
   7   0  10     7392.04     7245.07    139.56 o 
   8   0  10     3454.12     3318.99    210.56 o 
   9   0  10     6759.30     6279.06    134.82 o 
  10   0  10       66.90       91.78     27.36 o 
  11   0  10     7671.89     8020.63    198.32 o 
  12   0  10      476.21      528.47     46.08 o 
 -19   1  10      444.74      430.84     63.20 o 
 -18   1  10      578.29      596.18     73.99 o 
 -17   1  10       49.06       34.93     40.49 o 
 -16   1  10        6.59       24.31     17.04 o 
 -15   1  10      749.76      748.74     41.13 o 
 -14   1  10      753.15      737.93     68.00 o 
 -13   1  10      149.57      155.34     16.14 o 
 -12   1  10      205.80      175.12     17.21 o 
 -11   1  10     1661.61     1666.30     37.27 o 
 -10   1  10      977.87      971.26     33.99 o 
  -9   1  10     1099.93     1150.71     22.58 o 
  -8   1  10      463.56      492.90     15.01 o 
  -7   1  10     2016.39     2013.25     34.55 o 
  -6   1  10      257.59      291.03     13.93 o 
  -5   1  10       87.81       71.35      9.31 o 
  -4   1  10     3928.23     3916.94     43.11 o 
  -3   1  10     2029.23     2003.76     28.66 o 
  -2   1  10     3928.48     3897.38     37.25 o 
  -1   1  10     1571.78     1631.79     21.24 o 
   0   1  10      971.81      989.47     18.03 o 
   1   1  10      862.44      904.65     18.63 o 
   2   1  10       84.33      124.25     10.41 o 
   3   1  10     4811.18     4857.41     58.85 o 
   4   1  10     2284.47     2239.74     38.04 o 
   5   1  10      372.15      415.20     26.04 o 
   6   1  10      218.00      257.15     20.00 o 
   7   1  10     2644.50     2602.17     59.04 o 
   8   1  10       11.76       12.01     13.78 o 
   9   1  10     1423.78     1394.75     43.00 o 
  10   1  10     1475.23     1488.12     46.10 o 
  11   1  10      621.46      603.61     33.52 o 
  12   1  10      333.96      335.13     28.39 o 
 -19   2  10      407.74      434.19     65.74 o 
 -18   2  10      216.53      219.55     34.06 o 
 -17   2  10     2832.83     2940.20     66.41 o 
 -16   2  10     1106.29     1189.43     39.00 o 
 -15   2  10       92.45       57.38     15.10 o 
 -14   2  10     1491.26     1354.70     78.57 o 
 -13   2  10      884.86      876.56     30.06 o 
 -12   2  10     1019.67      949.40     30.24 o 
 -11   2  10     2729.20     2911.88     48.30 o 
 -10   2  10     6031.39     5958.20     73.26 o 
  -9   2  10     8961.26     8481.03     91.21 o 
  -8   2  10      506.93      550.54     18.71 o 
  -7   2  10     4771.28     4468.88     51.62 o 
  -6   2  10     1140.92     1068.43     22.81 o 
  -5   2  10     3181.75     3381.84     35.66 o 
  -4   2  10       21.99       86.51      8.04 o 
  -3   2  10    15564.77    15321.03    103.53 o 
  -2   2  10     1922.17     1912.42     23.92 o 
  -1   2  10       27.39       59.96      6.96 o 
   0   2  10      216.74      240.14     10.95 o 
   1   2  10     2477.11     2485.17     30.53 o 
   2   2  10      699.09      803.24     18.69 o 
   3   2  10       54.92       51.18      8.75 o 
   4   2  10     3735.25     3581.96     44.76 o 
   5   2  10     4639.22     4489.56     83.08 o 
   6   2  10     1282.28     1213.94     35.94 o 
   7   2  10     2691.87     2746.75     56.12 o 
   8   2  10     1090.44      981.80     35.96 o 
   9   2  10      155.89      184.86     23.90 o 
  10   2  10        5.39      -12.60     22.99 o 
  11   2  10      654.76      693.05     34.92 o 
  12   2  10       54.90       69.51     19.45 o 
 -18   3  10     2745.43     2972.08     93.78 o 
 -17   3  10     1268.91     1262.46     90.22 o 
 -16   3  10      411.54      435.52     31.02 o 
 -15   3  10     1577.90     1489.62     57.91 o 
 -14   3  10      676.27      609.37     28.45 o 
 -13   3  10     8519.68     8490.17     95.47 o 
 -12   3  10     5956.24     5754.20     76.34 o 
 -11   3  10     3622.09     3634.56     59.13 o 
 -10   3  10     9463.88     9421.60    100.72 o 
  -9   3  10      609.04      618.43     22.00 o 
  -8   3  10     1165.22     1179.89     27.81 o 
  -7   3  10      154.51      162.61     10.93 o 
  -6   3  10     6400.04     6470.05     65.10 o 
  -5   3  10     3614.27     3466.26     42.20 o 
  -4   3  10    11375.69    11280.98    106.94 o 
  -3   3  10     6694.27     6913.18     53.96 o 
  -2   3  10    12147.72    12052.05     92.20 o 
  -1   3  10     3426.35     3591.62     39.15 o 
   0   3  10     3270.35     3143.64     40.18 o 
   1   3  10    10319.24    10182.92     91.13 o 
   2   3  10     1542.03     1473.72     25.78 o 
   3   3  10     9173.67     9020.19     83.76 o 
   4   3  10     6528.55     6470.90     67.31 o 
   5   3  10     5478.28     5552.88     79.97 o 
   6   3  10     3110.13     3059.47     58.25 o 
   7   3  10     3108.95     3014.53     91.79 o 
   8   3  10      705.37      738.45     32.53 o 
   9   3  10      265.65      266.14     23.39 o 
  10   3  10      460.65      458.93     40.63 o 
  11   3  10      162.32      151.54     22.43 o 
  12   3  10     2157.87     2072.30     58.49 o 
 -18   4  10     1934.45     2221.96    208.36 o 
 -17   4  10      920.99     1092.46     82.73 o 
 -16   4  10      230.80      300.78     27.67 o 
 -15   4  10       36.38       16.92     12.25 o 
 -14   4  10      400.55      368.68     24.48 o 
 -13   4  10      889.37      885.54     35.39 o 
 -12   4  10     2095.94     2089.01     57.63 o 
 -11   4  10      763.18      797.93     32.73 o 
 -10   4  10      985.83      984.04     34.68 o 
  -9   4  10      666.13      666.05     28.57 o 
  -8   4  10     1063.45     1103.43     35.01 o 
  -7   4  10     2111.44     2254.86     48.53 o 
  -6   4  10       34.74       45.50     12.93 o 
  -5   4  10     2774.61     2667.58     51.83 o 
  -4   4  10     3721.58     3534.96     60.08 o 
  -3   4  10      187.01      205.33     19.89 o 
  -2   4  10     2660.74     2722.16     51.22 o 
  -1   4  10      219.22      263.85     12.42 o 
   0   4  10     2156.66     2078.02     36.87 o 
   1   4  10        9.38       40.17      8.90 o 
   2   4  10      652.80      652.87     20.80 o 
   3   4  10      543.78      568.05     18.72 o 
   4   4  10      271.48      223.56     14.03 o 
   5   4  10     1932.80     1865.08     44.25 o 
   6   4  10      327.44      307.55     21.88 o 
   7   4  10       24.09       24.57     13.83 o 
   8   4  10      442.89      408.44     26.57 o 
   9   4  10     2019.88     1981.44     52.59 o 
  10   4  10      239.57      326.72     27.01 o 
  11   4  10     1059.53     1102.62     43.65 o 
 -17   5  10     1059.40     1251.50     63.17 o 
 -16   5  10      199.74      186.22     24.28 o 
 -15   5  10       35.78       15.82     12.48 o 
 -14   5  10      317.85      350.35     24.79 o 
 -13   5  10     2687.83     2653.85     66.65 o 
 -12   5  10     2677.38     2557.12     64.97 o 
 -11   5  10      678.36      713.40     32.54 o 
 -10   5  10     6882.05     6629.14     97.90 o 
  -9   5  10      373.48      360.38     23.47 o 
  -8   5  10      315.51      319.86     22.17 o 
  -7   5  10      372.14      429.91     23.96 o 
  -6   5  10     5026.37     5078.95     79.09 o 
  -5   5  10      582.82      553.49     26.22 o 
  -4   5  10     3514.43     3349.19     60.72 o 
  -3   5  10     1157.00     1226.72     36.20 o 
  -2   5  10     2685.94     2787.20     54.50 o 
  -1   5  10      102.96      148.91     21.48 o 
   0   5  10      140.00      114.46     15.56 o 
   1   5  10     3507.85     3340.51     51.56 o 
   2   5  10      448.53      470.41     23.83 o 
   3   5  10     2109.52     1994.93     40.04 o 
   4   5  10     1192.46     1149.09     31.64 o 
   5   5  10     3750.93     3712.35     76.18 o 
   6   5  10     1204.60     1175.63     43.98 o 
   7   5  10      552.25      659.11     35.77 o 
   8   5  10     1093.54     1065.32     73.88 o 
   9   5  10        9.59        7.92     18.59 o 
  10   5  10      325.06      325.83     31.63 o 
 -16   6  10     1758.79     1775.67     52.11 o 
 -15   6  10       73.52       70.06     17.77 o 
 -14   6  10     2444.28     2383.49     57.50 o 
 -13   6  10      882.05      751.53     46.21 o 
 -12   6  10     3820.90     3708.34     82.89 o 
 -11   6  10     4167.36     4165.72     94.43 o 
 -10   6  10     4468.30     4475.92     79.78 o 
  -9   6  10     3145.77     3048.98     63.25 o 
  -8   6  10       86.54       84.93     16.54 o 
  -7   6  10     1307.58     1325.37     40.53 o 
  -6   6  10        3.45       -4.70     12.10 o 
  -5   6  10     5122.10     4994.58     80.61 o 
  -4   6  10     2897.31     2946.11     59.09 o 
  -3   6  10     4357.45     4325.44     73.89 o 
  -2   6  10     9945.84     9848.34    124.20 o 
  -1   6  10     1677.56     1636.88     43.93 o 
   0   6  10     1848.09     1871.98     46.28 o 
   1   6  10      606.44      614.14     28.70 o 
   2   6  10     6914.30     6917.73     98.22 o 
   3   6  10      507.80      546.58     35.36 o 
   4   6  10     4613.38     4663.81     68.37 o 
   5   6  10      494.61      461.07     31.12 o 
   6   6  10     1124.72     1102.03     46.47 o 
   7   6  10      190.93      164.21     60.72 o 
   8   6  10      421.08      483.68     35.75 o 
   9   6  10     3271.95     3461.62     84.64 o 
 -15   7  10      455.12      543.02     32.56 o 
 -14   7  10      413.95      426.94     29.12 o 
 -13   7  10     1032.76     1123.90     48.92 o 
 -12   7  10     1352.18     1337.77     51.99 o 
 -11   7  10      125.28      106.60     19.70 o 
 -10   7  10      125.91      130.66     26.20 o 
  -9   7  10      130.44      122.19     18.93 o 
  -8   7  10      440.57      473.56     28.31 o 
  -7   7  10      166.64      170.93     19.97 o 
  -6   7  10       12.74       31.69     20.66 o 
  -5   7  10     1091.74      958.35     36.33 o 
  -4   7  10        0.25       -3.09     13.03 o 
  -3   7  10        3.37       15.83     13.76 o 
  -2   7  10     2162.51     2142.38     52.24 o 
  -1   7  10      954.87      993.23     36.57 o 
   0   7  10     1296.58     1299.84     41.05 o 
   1   7  10     1143.17     1174.36     39.52 o 
   2   7  10      156.38      158.17     17.01 o 
   3   7  10      176.39      175.07     25.77 o 
   4   7  10        4.43       30.40     17.89 o 
   5   7  10     1201.04     1233.30     62.62 o 
   6   7  10      416.88      448.46     46.21 o 
   7   7  10      117.00      155.91     32.84 o 
   8   7  10        0.31       19.71     19.56 o 
 -13   8  10      554.85      506.68     37.44 o 
 -12   8  10     2910.66     2966.76    116.68 o 
 -11   8  10     1927.33     2034.12     62.81 o 
 -10   8  10      491.30      427.02     29.46 o 
  -9   8  10       24.63        6.12     14.65 o 
  -8   8  10      450.91      423.17     28.68 o 
  -7   8  10      103.14      106.62     18.97 o 
  -6   8  10      582.93      503.45     29.71 o 
  -5   8  10     1148.63     1117.86     40.92 o 
  -4   8  10     2702.50     2741.18     62.22 o 
  -3   8  10     1303.66     1250.64     42.33 o 
  -2   8  10      155.09      129.41     20.06 o 
  -1   8  10     5564.03     5494.93     81.19 o 
   0   8  10     3810.44     3836.11     65.84 o 
   1   8  10      284.47      321.18     25.27 o 
   2   8  10     3885.41     3985.74     70.33 o 
   3   8  10     1346.99     1443.62     45.65 o 
   4   8  10     1130.72     1084.87     47.29 o 
   5   8  10      136.19      127.60     31.99 o 
   6   8  10     1733.99     1896.45     81.82 o 
 -10   9  10      753.20      659.36     36.33 o 
  -9   9  10     1243.55     1397.47     49.10 o 
  -8   9  10     2162.12     2125.86     58.98 o 
  -7   9  10      439.63      488.00     31.51 o 
  -6   9  10      676.21      629.46     34.49 o 
  -5   9  10      128.80      131.45     19.39 o 
  -4   9  10     2702.73     2601.29     56.76 o 
  -3   9  10     1911.00     1952.37     49.34 o 
  -2   9  10     2604.69     2789.15     58.68 o 
  -1   9  10     4887.00     5006.72     80.15 o 
   0   9  10       93.26       77.52     17.10 o 
   1   9  10      525.38      479.58     27.27 o 
   2   9  10       16.93       21.05     14.69 o 
   3   9  10     3105.62     3055.00     99.84 o 
   4   9  10       11.30       72.41     29.86 o 
  -6  10  10      117.62      106.60     19.35 o 
  -5  10  10      259.51      224.49     23.08 o 
  -4  10  10       32.03       30.26     16.32 o 
  -3  10  10       14.60        3.19     13.27 o 
  -2  10  10       14.66       37.62     15.56 o 
  -1  10  10        4.60       -0.96     14.62 o 
 -19   1  11      367.65      273.45     38.68 o 
 -18   1  11      404.88      407.63     47.04 o 
 -17   1  11     3769.19     3678.45     84.19 o 
 -16   1  11        1.25       -1.34     14.90 o 
 -15   1  11     2167.07     2172.76     70.53 o 
 -14   1  11     5167.73     5019.68     92.66 o 
 -13   1  11       55.55      100.04     30.91 o 
 -12   1  11     6600.94     6406.76     94.61 o 
 -11   1  11      588.28      604.24     23.96 o 
 -10   1  11    22305.42    21964.80    217.49 o 
  -9   1  11       73.13       41.66     16.75 o 
  -8   1  11    15980.44    15606.03    143.16 o 
  -7   1  11      507.69      420.21     20.57 o 
  -6   1  11     1696.06     1802.89     33.08 o 
  -5   1  11      347.96      414.44     14.12 o 
  -4   1  11      373.38      330.84     12.91 o 
  -3   1  11     3870.53     3894.00     44.85 o 
  -2   1  11     1745.60     1722.53     23.94 o 
  -1   1  11     8917.73     8718.52     61.20 o 
   0   1  11       70.47       83.18      8.32 o 
   1   1  11     9207.87     9518.69     85.63 o 
   2   1  11     3543.55     3563.11     48.88 o 
   3   1  11      568.68      540.31     20.38 o 
   4   1  11    11286.99    10991.11    123.70 o 
   5   1  11        3.52       57.11     21.44 o 
   6   1  11     7751.91     7649.98    101.70 o 
   7   1  11       87.80      110.69     17.28 o 
   8   1  11     3139.05     3071.31     63.27 o 
   9   1  11     1148.75     1173.21     41.37 o 
  10   1  11      291.68      340.09     40.02 o 
  11   1  11      654.83      585.20     33.94 o 
 -19   2  11      162.58      100.12     44.15 o 
 -18   2  11     1579.98     1468.15     99.71 o 
 -17   2  11     1480.20     1587.18     55.13 o 
 -16   2  11     3279.87     3115.74    273.86 o 
 -15   2  11      809.37      769.25     31.56 o 
 -14   2  11     3632.14     3502.02     62.73 o 
 -13   2  11      414.22      390.75     21.80 o 
 -12   2  11      311.59      323.05     16.81 o 
 -11   2  11       39.35       52.06     11.71 o 
 -10   2  11      378.76      339.01     18.50 o 
  -9   2  11    12450.94    12709.66    114.08 o 
  -8   2  11      652.89      648.95     26.30 o 
  -7   2  11    14554.98    14101.50    120.86 o 
  -6   2  11     4493.01     4577.57     53.24 o 
  -5   2  11     4380.90     4432.56     51.69 o 
  -4   2  11     3625.38     3569.27     39.24 o 
  -3   2  11       35.86       45.63      6.55 o 
  -2   2  11    11338.94    11452.55     83.95 o 
  -1   2  11     9922.15     9839.16     81.12 o 
   0   2  11     6845.07     6724.90     58.24 o 
   1   2  11     2840.04     2900.63     34.75 o 
   2   2  11     2326.51     2282.49     34.69 o 
   3   2  11       18.99       17.97      8.64 o 
   4   2  11     1688.67     1762.17     41.14 o 
   5   2  11     1731.14     1667.91     49.01 o 
   6   2  11       74.55       69.94     18.04 o 
   7   2  11     3273.68     3128.73     62.17 o 
   8   2  11      506.08      504.64     28.45 o 
   9   2  11     4590.46     4318.02     79.34 o 
  10   2  11        3.27       -7.61     14.84 o 
  11   2  11      563.33      576.56     33.39 o 
 -18   3  11      229.20      282.63     56.94 o 
 -17   3  11       48.12       29.66     18.59 o 
 -16   3  11       82.42       78.42     19.58 o 
 -15   3  11       15.63        3.11     13.20 o 
 -14   3  11      225.67      245.37     20.89 o 
 -13   3  11      527.31      553.01     27.22 o 
 -12   3  11      930.54      946.58     35.35 o 
 -11   3  11       42.43       40.39     14.05 o 
 -10   3  11      311.72      304.38     17.64 o 
  -9   3  11      593.30      597.47     22.38 o 
  -8   3  11     4971.43     4823.13     62.87 o 
  -7   3  11      545.15      486.41     17.16 o 
  -6   3  11      188.19      187.21     11.70 o 
  -5   3  11     1655.45     1558.28     27.88 o 
  -4   3  11     1432.32     1386.27     28.12 o 
  -3   3  11       95.11       98.50     11.22 o 
  -2   3  11       49.00       58.27      7.21 o 
  -1   3  11      391.64      390.19     13.65 o 
   0   3  11     6219.70     6053.13     63.16 o 
   1   3  11     1685.62     1651.94     32.15 o 
   2   3  11      107.63       80.36      9.44 o 
   3   3  11     1534.21     1415.02     28.51 o 
   4   3  11      555.13      587.77     32.08 o 
   5   3  11     1382.17     1344.40     45.78 o 
   6   3  11      675.58      664.43     33.65 o 
   7   3  11      125.30      142.25     18.72 o 
   8   3  11       40.38       61.73     17.38 o 
   9   3  11     1095.00     1145.61     41.93 o 
  10   3  11      191.64      202.36     24.06 o 
  11   3  11       41.69       30.91     17.07 o 
 -18   4  11     5514.05     5981.48    142.11 o 
 -17   4  11     2861.84     2924.35     76.54 o 
 -16   4  11     1965.15     1991.67    120.60 o 
 -15   4  11      884.99      844.02     34.62 o 
 -14   4  11       10.89       26.84     16.54 o 
 -13   4  11        6.11       14.77     16.83 o 
 -12   4  11      657.33      690.82     32.34 o 
 -11   4  11     4398.86     4174.68     74.16 o 
 -10   4  11      412.39      369.71     29.15 o 
  -9   4  11     7180.58     7174.45    100.67 o 
  -8   4  11       46.78       34.56     13.48 o 
  -7   4  11     9212.27     9053.62    115.24 o 
  -6   4  11      188.01      186.92     18.35 o 
  -5   4  11     5505.27     5350.84     80.17 o 
  -4   4  11     7492.74     7293.51     97.42 o 
  -3   4  11      772.94      696.49     31.71 o 
  -2   4  11     4376.66     4461.02     70.49 o 
  -1   4  11       39.88       34.17     13.88 o 
   0   4  11     9257.44     9507.95     99.06 o 
   1   4  11      409.24      470.55     18.22 o 
   2   4  11     4939.32     4962.45     55.22 o 
   3   4  11     3973.65     3934.17     48.51 o 
   4   4  11      503.67      475.08     24.44 o 
   5   4  11     1747.05     1713.03     43.81 o 
   6   4  11     1453.40     1419.57     41.66 o 
   7   4  11     7281.09     7074.55    102.48 o 
   8   4  11        5.36       29.54     15.85 o 
   9   4  11     2084.85     2136.21     56.57 o 
  10   4  11      556.15      531.42     32.49 o 
 -17   5  11     2787.64     2888.42     66.33 o 
 -16   5  11      235.30      224.56     34.20 o 
 -15   5  11      285.08      243.95     23.15 o 
 -14   5  11     1317.67     1350.01     43.15 o 
 -13   5  11       37.38       73.22     20.21 o 
 -12   5  11     3188.95     3096.16     65.82 o 
 -11   5  11       26.13       30.31     15.69 o 
 -10   5  11     1949.36     1988.81     51.09 o 
  -9   5  11      283.28      279.91     22.23 o 
  -8   5  11     2271.54     2258.63     52.73 o 
  -7   5  11      217.19      224.12     20.23 o 
  -6   5  11       12.59       18.96     15.86 o 
  -5   5  11     3788.11     3594.55     65.26 o 
  -4   5  11       56.42       90.12     17.15 o 
  -3   5  11     3291.32     3304.59     62.01 o 
  -2   5  11     2290.13     2174.26     49.52 o 
  -1   5  11     9538.45     9755.90    121.46 o 
   0   5  11     3554.03     3380.90     62.47 o 
   1   5  11     4413.93     4174.39    102.15 o 
   2   5  11       69.07       74.77     15.29 o 
   3   5  11      799.27      774.24     27.23 o 
   4   5  11     4337.24     4366.76     86.95 o 
   5   5  11       25.38       41.57     17.90 o 
   6   5  11     2084.57     2017.71     58.49 o 
   7   5  11      191.29      166.93     29.09 o 
   8   5  11     1176.71     1337.95     52.01 o 
   9   5  11       16.88       30.70     19.88 o 
 -16   6  11      128.82      105.03     20.17 o 
 -15   6  11       66.16      116.46     20.48 o 
 -14   6  11      274.16      302.15     25.75 o 
 -13   6  11     1109.99     1101.33     60.48 o 
 -12   6  11      107.54      130.07     20.74 o 
 -11   6  11     3597.30     3618.51     80.87 o 
 -10   6  11      487.49      433.42     28.06 o 
  -9   6  11     3185.82     3035.07     65.04 o 
  -8   6  11      505.27      445.37     27.28 o 
  -7   6  11        9.78      -11.91     13.01 o 
  -6   6  11       34.56       59.26     15.26 o 
  -5   6  11      388.88      435.21     25.61 o 
  -4   6  11      204.88      199.67     19.82 o 
  -3   6  11      271.37      286.42     22.26 o 
  -2   6  11      144.38      172.27     21.08 o 
  -1   6  11      550.62      549.41     28.94 o 
   0   6  11       81.75      117.59     17.59 o 
   1   6  11      261.07      273.21     23.68 o 
   2   6  11      341.26      339.84     23.52 o 
   3   6  11      364.98      397.53     28.66 o 
   4   6  11        3.62       11.26     21.10 o 
   5   6  11     1935.77     1921.02     77.75 o 
   6   6  11       46.73       63.28     21.21 o 
   7   6  11      489.34      516.83     36.82 o 
   8   6  11       48.38       36.69     29.36 o 
 -14   7  11      271.78      257.28     30.99 o 
 -13   7  11     1832.57     2054.92     66.19 o 
 -12   7  11     2416.80     2423.07     62.18 o 
 -11   7  11       28.44       25.50     16.54 o 
 -10   7  11     3970.70     3756.83     76.18 o 
  -9   7  11      191.76      184.51     32.08 o 
  -8   7  11     3026.58     3026.68     66.26 o 
  -7   7  11      575.20      525.30     29.87 o 
  -6   7  11     2865.92     2821.44     63.86 o 
  -5   7  11     6256.87     6286.39     98.34 o 
  -4   7  11      250.13      242.86     23.16 o 
  -3   7  11     8565.71     8521.22    118.52 o 
  -2   7  11      108.60      121.88     35.55 o 
  -1   7  11     4853.58     4772.23     82.76 o 
   0   7  11        0.33      -10.67     20.74 o 
   1   7  11     3962.21     3969.66     74.68 o 
   2   7  11      659.32      642.40     28.59 o 
   3   7  11      614.36      614.86     36.25 o 
   4   7  11     1784.03     1802.07     76.46 o 
   5   7  11      102.23       82.69     28.26 o 
   6   7  11     1038.64     1060.41     62.97 o 
   7   7  11       20.80        4.30     27.64 o 
 -12   8  11      169.34      167.39     30.25 o 
 -11   8  11      126.82       87.65     21.19 o 
 -10   8  11        0.87      -15.16     14.87 o 
  -9   8  11     1837.48     1915.23     68.27 o 
  -8   8  11      275.31      299.06     25.88 o 
  -7   8  11     1141.38     1136.35     42.65 o 
  -6   8  11     1203.39     1181.87     59.47 o 
  -5   8  11      563.96      584.27     31.92 o 
  -4   8  11     2437.85     2406.07     59.97 o 
  -3   8  11      129.15      161.22     21.85 o 
  -2   8  11     3574.56     3614.31     73.91 o 
  -1   8  11      285.71      336.57     26.70 o 
   0   8  11     2461.27     2570.80     54.75 o 
   1   8  11      810.36      832.40     34.13 o 
   2   8  11      376.26      377.59     24.62 o 
   3   8  11       48.03       22.33     23.00 o 
   4   8  11      247.95      246.92     38.05 o 
   5   8  11       97.12       66.82     30.04 o 
  -9   9  11      217.68      217.32     25.90 o 
  -8   9  11       59.57       55.03     19.21 o 
  -7   9  11       34.46       27.62     18.27 o 
  -6   9  11     2551.38     2605.76     65.95 o 
  -5   9  11      920.12      979.00     41.58 o 
  -4   9  11       91.34      135.27     28.23 o 
  -3   9  11      598.71      632.14     31.03 o 
  -2   9  11      613.80      617.04     30.43 o 
  -1   9  11       47.01       30.52     15.39 o 
   0   9  11       81.06       47.29     16.80 o 
   1   9  11     1777.43     1908.45     49.47 o 
   2   9  11       83.93       89.02     18.10 o 
 -19   0  12       21.82       -4.68     34.80 o 
 -18   0  12      240.01      241.32     44.70 o 
 -17   0  12     1340.50     1341.07     88.02 o 
 -16   0  12       13.53      -22.14     26.68 o 
 -15   0  12    11510.08    11164.40    272.73 o 
 -14   0  12      487.18      455.92     50.75 o 
 -13   0  12     4938.81     4850.74    149.77 o 
 -12   0  12      609.66      625.36     53.36 o 
 -11   0  12     4543.22     4496.15     99.84 o 
 -10   0  12      330.11      340.39     27.99 o 
  -9   0  12     5234.12     5094.83    171.85 o 
  -8   0  12    16304.17    16074.42    235.79 o 
  -7   0  12     3837.55     3811.56     83.75 o 
  -6   0  12     9347.51     9604.00    219.02 o 
  -5   0  12     5862.15     5610.51    106.72 o 
  -4   0  12    11824.42    12277.07    231.26 o 
  -3   0  12     3307.18     3389.83     64.39 o 
  -2   0  12       43.97       99.68     25.34 o 
  -1   0  12    12610.28    11983.72    125.87 o 
   0   0  12      156.43      174.42     17.00 o 
   1   0  12      430.95      496.57     41.05 o 
   2   0  12    10211.86    10071.60    129.78 o 
   3   0  12    10276.97    10275.64    166.03 o 
   4   0  12     3486.53     3433.16     85.45 o 
   5   0  12     8040.66     7994.25    147.35 o 
   6   0  12      457.00      538.73     39.62 o 
   7   0  12     1750.66     1793.41     67.72 o 
   8   0  12     1235.67     1086.27     56.45 o 
   9   0  12     1077.99      956.57     54.70 o 
  10   0  12     2475.10     2490.32     91.32 o 
  11   0  12       70.97       64.77     27.03 o 
 -19   1  12      243.52      319.99     39.16 o 
 -18   1  12       40.49       52.26     20.62 o 
 -17   1  12       20.75        7.17     15.59 o 
 -16   1  12      226.50      227.55     25.30 o 
 -15   1  12     1003.83      970.78     41.89 o 
 -14   1  12     1738.93     1694.51     52.60 o 
 -13   1  12       51.56       70.91     20.79 o 
 -12   1  12     2681.36     2754.61     63.03 o 
 -11   1  12      905.30      809.21     34.40 o 
 -10   1  12        2.09        3.46     14.92 o 
  -9   1  12     1080.31     1072.63     32.12 o 
  -8   1  12     1551.80     1520.04     36.57 o 
  -7   1  12     3472.30     3472.76     50.40 o 
  -6   1  12       44.31       33.26      9.77 o 
  -5   1  12       30.38       27.93     11.39 o 
  -4   1  12     1839.08     1782.46     33.86 o 
  -3   1  12     1086.30     1084.60     21.88 o 
  -2   1  12      288.61      287.02     10.85 o 
  -1   1  12     2092.95     2109.95     25.54 o 
   0   1  12      637.62      638.30     16.99 o 
   1   1  12     4006.97     4075.14     50.21 o 
   2   1  12      916.97      914.47     25.36 o 
   3   1  12     2850.32     2909.69     52.92 o 
   4   1  12     1923.73     1925.53     44.41 o 
   5   1  12       25.29       33.34     13.56 o 
   6   1  12     3671.96     3521.27     65.25 o 
   7   1  12     2772.42     2751.17     59.27 o 
   8   1  12      115.98      103.31     19.06 o 
   9   1  12      629.77      624.88     32.71 o 
  10   1  12      667.20      675.74     35.75 o 
 -18   2  12       45.48       27.98     50.41 o 
 -17   2  12      863.30      289.50     46.62 o 
 -16   2  12        6.73       21.21     22.79 o 
 -15   2  12     3194.63     3252.64     75.30 o 
 -14   2  12        4.91       -1.07     12.75 o 
 -13   2  12     2785.12     2700.19     64.02 o 
 -12   2  12        1.49      -13.34     10.28 o 
 -11   2  12      842.54      810.94     27.13 o 
 -10   2  12      784.87      801.50     26.48 o 
  -9   2  12     7299.74     7170.41     76.70 o 
  -8   2  12     1980.91     1857.25     33.91 o 
  -7   2  12     1659.47     1616.41     30.97 o 
  -6   2  12     2303.46     2370.62     37.19 o 
  -5   2  12       10.41       -9.31     11.46 o 
  -4   2  12      978.34      981.50     23.87 o 
  -3   2  12      115.54      139.88      9.55 o 
  -2   2  12     3553.23     3366.56     36.53 o 
  -1   2  12     4886.68     4530.66     48.48 o 
   0   2  12      838.09      817.04     20.61 o 
   1   2  12    11749.06    11842.53     91.05 o 
   2   2  12      797.82      730.25     21.30 o 
   3   2  12      363.99      384.99     19.55 o 
   4   2  12      845.08      845.33     33.49 o 
   5   2  12     3362.27     3224.36     60.60 o 
   6   2  12      142.41      157.44     20.84 o 
   7   2  12       12.41      -19.13     12.75 o 
   8   2  12      566.70      445.68     28.50 o 
   9   2  12      292.49      250.29     33.55 o 
  10   2  12       20.54       15.14     16.17 o 
 -18   3  12      100.74       82.20     29.68 o 
 -17   3  12     1037.39      992.84     83.34 o 
 -16   3  12     2534.53     2466.92     84.08 o 
 -15   3  12     1603.04     1586.42     52.59 o 
 -14   3  12     6408.15     6314.50     98.98 o 
 -13   3  12      249.07      282.80     22.15 o 
 -12   3  12     7159.45     6920.15    126.38 o 
 -11   3  12     1263.25     1177.14     38.84 o 
 -10   3  12     4688.48     4567.00     76.71 o 
  -9   3  12     7792.23     7393.49    102.34 o 
  -8   3  12     1797.00     1771.36     44.70 o 
  -7   3  12     7851.89     7728.56    102.74 o 
  -6   3  12      169.44      137.15     11.77 o 
  -5   3  12     2915.64     2820.35     40.31 o 
  -4   3  12      622.66      641.52     20.07 o 
  -3   3  12     1609.83     1645.21     34.71 o 
  -2   3  12     1929.85     1974.20     38.19 o 
  -1   3  12     2680.27     2636.88     38.79 o 
   0   3  12     8184.11     8327.27     81.16 o 
   1   3  12    10493.41    10389.09     89.71 o 
   2   3  12     7840.73     7723.88     73.22 o 
   3   3  12      858.60      905.93     24.42 o 
   4   3  12     4972.68     4764.74     74.30 o 
   5   3  12      777.95      753.24     30.96 o 
   6   3  12     2157.93     2105.76     50.84 o 
   7   3  12     2548.59     2506.00     57.65 o 
   8   3  12     3260.34     3239.25     68.61 o 
   9   3  12     1723.05     1853.32     52.98 o 
  10   3  12      226.93      245.73     26.07 o 
 -17   4  12      409.30      558.05     79.08 o 
 -16   4  12       17.01       28.79     15.76 o 
 -15   4  12      251.30      253.30     23.14 o 
 -14   4  12     1198.83     1196.80     40.22 o 
 -13   4  12      716.75      754.81     35.02 o 
 -12   4  12      219.70      211.36     21.26 o 
 -11   4  12       15.10       13.92     13.52 o 
 -10   4  12      616.57      610.15     35.37 o 
  -9   4  12      347.30      320.01     22.78 o 
  -8   4  12      984.61      995.39     35.12 o 
  -7   4  12     1202.00     1120.56     37.20 o 
  -6   4  12     8148.98     7721.99    104.77 o 
  -5   4  12      332.75      373.50     26.84 o 
  -4   4  12     7938.89     7812.68    151.22 o 
  -3   4  12      667.83      574.34     26.69 o 
  -2   4  12        1.48       -6.58     11.01 o 
  -1   4  12       51.02       32.12     12.78 o 
   0   4  12        0.70       -4.64     16.60 o 
   1   4  12       21.49       34.18     13.37 o 
   2   4  12       66.90       50.27      9.94 o 
   3   4  12       10.54       11.30      9.42 o 
   4   4  12       67.68       92.11     14.88 o 
   5   4  12       20.62       33.60     26.18 o 
   6   4  12        1.47       13.00     14.21 o 
   7   4  12      446.71      517.56     32.04 o 
   8   4  12      810.08      758.22     36.17 o 
   9   4  12      415.60      393.46     40.87 o 
 -16   5  12     1977.53     2032.63     55.61 o 
 -15   5  12       26.38       13.57     15.28 o 
 -14   5  12     2456.05     2488.48     58.74 o 
 -13   5  12       29.92        8.89     17.01 o 
 -12   5  12     1009.03     1036.34     40.06 o 
 -11   5  12      159.39      151.34     20.32 o 
 -10   5  12     1250.98     1225.80     41.38 o 
  -9   5  12      837.14      907.91     35.41 o 
  -8   5  12      769.19      751.13     32.40 o 
  -7   5  12      903.81      932.24     35.36 o 
  -6   5  12     2059.14     1954.64     49.26 o 
  -5   5  12     3690.63     3685.82     68.24 o 
  -4   5  12        1.91       -0.99     12.13 o 
  -3   5  12     3980.47     3925.49     79.60 o 
  -2   5  12     1023.00      981.50     45.00 o 
  -1   5  12      390.66      332.75     23.16 o 
   0   5  12     3253.46     3062.36     67.64 o 
   1   5  12      480.84      509.23     27.16 o 
   2   5  12     6386.94     6378.14     93.98 o 
   3   5  12       57.84       62.49     15.79 o 
   4   5  12      564.46      592.20     45.80 o 
   5   5  12       56.06       53.23     19.84 o 
   6   5  12       22.12        5.28     16.84 o 
   7   5  12       30.95       30.17     19.25 o 
   8   5  12     1080.45     1138.46     50.04 o 
 -15   6  12     1092.50      924.48     61.14 o 
 -14   6  12      805.75      842.30     44.63 o 
 -13   6  12     3516.76     3638.74     76.99 o 
 -12   6  12      217.86      221.04     23.63 o 
 -11   6  12     1018.59      970.43     39.54 o 
 -10   6  12      831.54      787.12     35.44 o 
  -9   6  12       41.20       54.29     17.11 o 
  -8   6  12     3375.95     3246.75     67.59 o 
  -7   6  12     3322.73     3236.28     67.39 o 
  -6   6  12    12438.83    12127.25    150.34 o 
  -5   6  12      108.54      107.24     22.22 o 
  -4   6  12     7246.57     6947.56    119.09 o 
  -3   6  12       42.16        8.51     27.30 o 
  -2   6  12     4642.83     4477.19     78.37 o 
  -1   6  12     1713.99     1541.42     44.47 o 
   0   6  12     2222.06     2344.29     60.67 o 
   1   6  12     4740.93     4687.52     80.67 o 
   2   6  12        1.41       23.31     14.53 o 
   3   6  12      519.54      525.57     28.86 o 
   4   6  12        8.66       -7.54     19.92 o 
   5   6  12     1841.82     1726.68     75.32 o 
   6   6  12       90.04      103.72     55.91 o 
   7   6  12      553.42      674.91     55.75 o 
 -14   7  12        7.84        7.67     19.46 o 
 -13   7  12        9.42       16.23     19.25 o 
 -12   7  12        2.18       22.02     17.32 o 
 -11   7  12       30.95        1.05     15.80 o 
 -10   7  12     1324.95     1334.39     46.37 o 
  -9   7  12     1663.46     1598.58     49.99 o 
  -8   7  12      245.20      249.39     23.81 o 
  -7   7  12      242.28      213.28     22.95 o 
  -6   7  12      456.34      463.77     28.65 o 
  -5   7  12      104.05      150.12     20.94 o 
  -4   7  12        9.25       21.20     15.71 o 
  -3   7  12      423.96      439.71     28.07 o 
  -2   7  12      523.83      500.29     29.66 o 
  -1   7  12      379.80      304.86     24.29 o 
   0   7  12      223.71      182.50     21.47 o 
   1   7  12      894.58      787.83     35.49 o 
   2   7  12       10.11      -15.85     13.48 o 
   3   7  12       13.38       -8.05     17.00 o 
   4   7  12      668.13      654.43     58.31 o 
   5   7  12      558.41      582.19     59.55 o 
   6   7  12       69.34       80.20     32.09 o 
 -12   8  12       12.80        9.11     17.45 o 
 -11   8  12      924.95      869.02     41.05 o 
 -10   8  12     1644.70     1793.67     55.45 o 
  -9   8  12      166.13      162.52     23.50 o 
  -8   8  12     1388.95     1323.43     47.69 o 
  -7   8  12        6.49       30.59     16.62 o 
  -6   8  12      607.39      629.61     34.14 o 
  -5   8  12       75.29       55.84     18.88 o 
  -4   8  12     1925.12     1963.53     55.45 o 
  -3   8  12      337.29      327.12     30.49 o 
  -2   8  12      668.59      615.55     45.62 o 
  -1   8  12       82.20       41.25     17.27 o 
   0   8  12     2508.98     2596.53     56.08 o 
   1   8  12      323.33      333.95     24.27 o 
   2   8  12     2287.23     2419.17     61.44 o 
   3   8  12     3155.21     3251.56    103.86 o 
  -8   9  12      968.59      954.97     43.99 o 
  -7   9  12     4085.18     4490.94     90.17 o 
  -6   9  12       50.60       41.86     18.55 o 
  -5   9  12     3379.27     3315.24     75.72 o 
  -4   9  12       86.54       49.27     25.31 o 
  -3   9  12     1617.90     1681.58     51.46 o 
  -2   9  12      119.77      116.96     19.65 o 
  -1   9  12     1362.08     1393.91     43.82 o 
   0   9  12      741.56      827.94     35.73 o 
 -18   1  13      385.82      358.87     38.76 o 
 -17   1  13      303.85      344.69     40.50 o 
 -16   1  13     3125.10     3302.50     79.22 o 
 -15   1  13     1291.74     1310.10     48.70 o 
 -14   1  13     4471.35     4432.14     88.44 o 
 -13   1  13     3335.65     3208.69     71.55 o 
 -12   1  13     3496.34     3484.16     73.09 o 
 -11   1  13     4191.97     4167.85     68.76 o 
 -10   1  13     4338.43     4215.49     70.09 o 
  -9   1  13    10303.81    10193.23    120.25 o 
  -8   1  13     1158.73     1158.28     33.87 o 
  -7   1  13      848.64      901.35     34.99 o 
  -6   1  13     1464.79     1402.70     36.41 o 
  -5   1  13       46.49       57.44     12.17 o 
  -4   1  13      237.29      284.18     14.21 o 
  -3   1  13     8340.47     7991.57     79.42 o 
  -2   1  13     9620.19     9376.11     75.84 o 
  -1   1  13      333.11      332.06     14.67 o 
   0   1  13     8650.13     8657.10     73.36 o 
   1   1  13       44.54       82.94     11.14 o 
   2   1  13     6856.29     7002.06     80.28 o 
   3   1  13      304.66      356.71     36.64 o 
   4   1  13     5644.40     5660.09     83.57 o 
   5   1  13     2065.10     2042.62     48.83 o 
   6   1  13      270.43      202.78     20.40 o 
   7   1  13     1337.50     1259.39     41.51 o 
   8   1  13      251.90      299.51     29.36 o 
   9   1  13      984.31     1016.61     46.27 o 
 -18   2  13      270.07      291.02     55.43 o 
 -17   2  13      745.09      761.01     52.17 o 
 -16   2  13     2360.71     2196.72     82.17 o 
 -15   2  13     2095.86     2019.75     76.96 o 
 -14   2  13     2021.04     1988.60     99.85 o 
 -13   2  13     8636.23     8478.98    114.87 o 
 -12   2  13     1264.57     1281.54     39.03 o 
 -11   2  13     1231.82     1194.28     35.03 o 
 -10   2  13      216.10      212.18     14.80 o 
  -9   2  13        0.33        7.49     13.24 o 
  -8   2  13       56.77       38.06     12.75 o 
  -7   2  13       16.72        5.96      9.62 o 
  -6   2  13    16749.95    16599.30    141.53 o 
  -5   2  13     1736.39     1725.27     42.17 o 
  -4   2  13     7468.03     7415.63     77.53 o 
  -3   2  13     6521.69     6488.12     70.62 o 
  -2   2  13     1079.57     1211.03     31.28 o 
  -1   2  13     1883.52     1867.53     28.44 o 
   0   2  13     1469.50     1508.01     26.55 o 
   1   2  13    10306.47    10239.41     83.55 o 
   2   2  13     2823.42     2908.54     40.50 o 
   3   2  13     2654.71     2662.70     52.69 o 
   4   2  13      331.36      352.36     22.89 o 
   5   2  13     1257.85     1209.55     38.51 o 
   6   2  13      378.25      384.69     25.89 o 
   7   2  13      280.33      305.47     25.05 o 
   8   2  13     1228.99     1216.35     42.93 o 
   9   2  13       18.79       16.47     15.95 o 
 -17   3  13       17.25        3.04     23.83 o 
 -16   3  13      133.68      200.13     37.61 o 
 -15   3  13      878.23     1008.68     57.54 o 
 -14   3  13      129.85      164.86     19.73 o 
 -13   3  13       16.17       22.35     15.55 o 
 -12   3  13      822.24      809.95     35.43 o 
 -11   3  13      206.39      210.92     24.75 o 
 -10   3  13      662.29      631.40     29.90 o 
  -9   3  13      339.76      346.77     23.43 o 
  -8   3  13      529.24      525.40     26.86 o 
  -7   3  13      505.90      470.10     25.18 o 
  -6   3  13      100.04       76.82     15.61 o 
  -5   3  13       69.26       48.88     16.91 o 
  -4   3  13      977.51      956.85     27.57 o 
  -3   3  13       14.75       18.75     11.15 o 
  -2   3  13      670.60      700.05     24.93 o 
  -1   3  13      110.42      104.54     13.23 o 
   0   3  13       75.02       84.67     12.18 o 
   1   3  13     1374.46     1431.01     28.36 o 
   2   3  13      534.39      492.63     18.16 o 
   3   3  13       76.82       86.60     14.24 o 
   4   3  13      107.40       83.13     16.23 o 
   5   3  13      886.82      851.50     33.77 o 
   6   3  13      397.38      365.12     25.40 o 
   7   3  13      106.04      120.01     19.75 o 
   8   3  13       85.36      110.01     20.16 o 
   9   3  13       21.07       24.06     17.12 o 
 -17   4  13      240.99      216.71     37.24 o 
 -16   4  13       81.98       69.45     18.56 o 
 -15   4  13     2749.29     2853.97    128.22 o 
 -14   4  13     1881.86     1815.75     49.65 o 
 -13   4  13     3566.43     3688.14     79.01 o 
 -12   4  13     2502.55     2421.78     77.69 o 
 -11   4  13     2639.22     2704.10     61.37 o 
 -10   4  13      214.60      248.56     31.32 o 
  -9   4  13      587.82      544.70     28.15 o 
  -8   4  13     2842.36     2812.26     60.03 o 
  -7   4  13      771.78      743.86     32.30 o 
  -6   4  13     3962.34     3756.52     69.20 o 
  -5   4  13     2192.69     2112.76     50.59 o 
  -4   4  13     6201.57     6355.84     93.80 o 
  -3   4  13     3187.74     3159.41     61.81 o 
  -2   4  13      929.03     1042.54     35.44 o 
  -1   4  13     3252.98     3265.15     62.35 o 
   0   4  13      418.56      418.07     24.01 o 
   1   4  13     2971.80     2937.82     52.99 o 
   2   4  13       18.52       43.63     14.33 o 
   3   4  13     6969.19     6899.93    150.61 o 
   4   4  13      944.52     1035.59     38.04 o 
   5   4  13     2315.09     2313.65     54.04 o 
   6   4  13      377.02      341.70     25.92 o 
   7   4  13      115.51      112.10     20.60 o 
   8   4  13      864.12      822.44     38.75 o 
 -16   5  13       80.45       48.37     17.51 o 
 -15   5  13      127.96      165.32     22.30 o 
 -14   5  13      284.99      266.37     29.69 o 
 -13   5  13      311.59      327.98     30.13 o 
 -12   5  13     1224.48     1237.00     44.48 o 
 -11   5  13     7919.05     7858.50    116.23 o 
 -10   5  13      277.33      340.25     26.45 o 
  -9   5  13     3289.11     3105.81     68.13 o 
  -8   5  13      158.82      147.51     19.52 o 
  -7   5  13     3710.65     3635.50     77.96 o 
  -6   5  13      156.13      176.60     20.51 o 
  -5   5  13     3322.74     3355.16     66.68 o 
  -4   5  13     1170.82     1192.84     40.07 o 
  -3   5  13       35.95       27.70     13.80 o 
  -2   5  13       20.90       27.27     14.42 o 
  -1   5  13     4785.84     4678.12     79.41 o 
   0   5  13      514.67      459.59     26.89 o 
   1   5  13      135.37      146.00     25.93 o 
   2   5  13     2776.97     2996.04     55.78 o 
   3   5  13      665.66      695.71     65.67 o 
   4   5  13      408.09      295.63     37.47 o 
   5   5  13      645.57      644.35     51.69 o 
   6   5  13     2264.39     2139.76     97.10 o 
   7   5  13     3313.78     3552.24    141.04 o 
 -15   6  13        0.63       -7.55     15.12 o 
 -14   6  13       70.20       77.18     22.36 o 
 -13   6  13     1124.37     1198.19     45.92 o 
 -12   6  13      110.51      126.98     21.17 o 
 -11   6  13       48.21       29.38     17.56 o 
 -10   6  13     4166.00     4054.03     93.83 o 
  -9   6  13      459.17      419.76     28.49 o 
  -8   6  13      111.71      140.32     20.30 o 
  -7   6  13        1.56       -8.98     13.50 o 
  -6   6  13      143.99      189.22     22.29 o 
  -5   6  13     1112.93     1091.56     40.25 o 
  -4   6  13      869.65      865.98     36.61 o 
  -3   6  13      977.10      948.35     37.95 o 
  -2   6  13      167.43      134.62     19.23 o 
  -1   6  13      465.48      464.22     27.75 o 
   0   6  13      656.65      640.49     31.64 o 
   1   6  13     2146.69     2176.94     54.27 o 
   2   6  13       32.86       26.80     15.02 o 
   3   6  13      371.11      397.04     41.86 o 
   4   6  13       35.31       20.15     25.26 o 
   5   6  13        0.77       -3.68     24.36 o 
   6   6  13       39.65      -12.91     23.36 o 
 -13   7  13      870.59      762.20     39.97 o 
 -12   7  13     1340.34     1395.59     50.69 o 
 -11   7  13     3145.85     3260.16     96.78 o 
 -10   7  13      955.87      919.24     40.48 o 
  -9   7  13     1526.81     1545.91     50.29 o 
  -8   7  13        1.37        6.29     15.03 o 
  -7   7  13     5461.97     5282.87     93.69 o 
  -6   7  13     1697.99     1635.23     50.46 o 
  -5   7  13     5437.54     5496.29     95.09 o 
  -4   7  13     3124.79     3302.57     71.30 o 
  -3   7  13     3243.08     3155.54     69.13 o 
  -2   7  13      714.04      665.10     34.02 o 
  -1   7  13      280.54      299.15     25.08 o 
   0   7  13     2383.72     2325.08     59.01 o 
   1   7  13      589.54      609.44     32.94 o 
   2   7  13     1423.65     1592.05     49.14 o 
   3   7  13     1470.58     1649.26     76.47 o 
   4   7  13     1169.23     1137.52     66.49 o 
 -10   8  13      510.67      522.49     34.32 o 
  -9   8  13       25.44        4.10     16.85 o 
  -8   8  13     1314.02     1449.80     55.05 o 
  -7   8  13      699.74      755.41     38.28 o 
  -6   8  13     1453.83     1394.05     48.60 o 
  -5   8  13       15.41        8.30     17.46 o 
  -4   8  13     3617.34     3652.15     77.86 o 
  -3   8  13      732.40      706.58     46.93 o 
  -2   8  13      876.05      968.94     41.53 o 
  -1   8  13     1062.78     1173.95     45.08 o 
   0   8  13      955.60     1037.39     38.00 o 
   1   8  13      529.05      478.28     31.47 o 
   2   8  13      743.45      810.21     45.85 o 
 -18   0  14      104.49       66.00     27.90 o 
 -17   0  14     2789.05     2917.87    129.55 o 
 -16   0  14     1497.33     1697.41     95.58 o 
 -15   0  14      909.22      918.44     69.04 o 
 -14   0  14     6729.67     6525.87    187.04 o 
 -13   0  14      316.66      279.33     42.36 o 
 -12   0  14     4342.06     4175.61    101.00 o 
 -11   0  14       20.58       27.86     18.57 o 
 -10   0  14     2854.42     2896.65     84.93 o 
  -9   0  14      331.76      354.89     35.96 o 
  -8   0  14     1600.13     1615.32     56.68 o 
  -7   0  14     3832.47     3747.95     87.66 o 
  -6   0  14      282.98      264.27     26.61 o 
  -5   0  14     3596.52     3642.47     66.06 o 
  -4   0  14      986.77      987.96     34.97 o 
  -3   0  14    16901.50    16671.21    197.04 o 
  -2   0  14     2921.21     2866.31     83.87 o 
  -1   0  14    24134.89    23908.71    228.32 o 
   0   0  14     1207.81     1225.52     34.77 o 
   1   0  14     1289.73     1205.10     36.04 o 
   2   0  14      892.25      847.98     51.51 o 
   3   0  14      341.67      374.26     32.28 o 
   4   0  14     2556.40     2641.14     78.08 o 
   5   0  14        1.61       27.92     18.89 o 
   6   0  14     3163.34     3157.03    185.74 o 
   7   0  14       36.00       74.46     25.92 o 
   8   0  14      221.31      211.67     34.29 o 
 -18   1  14      989.06      975.82    108.31 o 
 -17   1  14      148.73      128.71     24.45 o 
 -16   1  14      596.73      601.61     37.21 o 
 -15   1  14      235.65      238.92     29.46 o 
 -14   1  14      111.68      128.80     28.15 o 
 -13   1  14      760.54      768.34     33.31 o 
 -12   1  14     1574.71     1598.77     49.60 o 
 -11   1  14     2182.12     2095.48     48.45 o 
 -10   1  14     2839.39     2866.18     55.98 o 
  -9   1  14     1297.89     1352.74     47.98 o 
  -8   1  14     1760.68     1677.28     41.28 o 
  -7   1  14      558.75      534.20     25.17 o 
  -6   1  14      138.06       75.96     14.08 o 
  -5   1  14      640.95      669.64     24.36 o 
  -4   1  14        4.35       -7.93      9.19 o 
  -3   1  14      105.60      120.81     12.43 o 
  -2   1  14     1154.65     1149.28     22.79 o 
  -1   1  14      151.01      157.26     12.30 o 
   0   1  14     1877.73     1837.92     29.81 o 
   1   1  14       24.31       27.08      9.39 o 
   2   1  14     1568.73     1676.98     37.76 o 
   3   1  14     1871.36     1876.86     44.98 o 
   4   1  14      143.40      151.04     21.99 o 
   5   1  14      195.24      186.88     19.97 o 
   6   1  14       84.56       87.45     18.13 o 
   7   1  14     1690.95     1633.55     48.71 o 
   8   1  14      403.89      463.23     30.19 o 
 -17   2  14     2755.65     2872.20     97.75 o 
 -16   2  14      709.25      777.12     52.90 o 
 -15   2  14      190.26      261.04     82.38 o 
 -14   2  14     2128.76     2149.60    127.70 o 
 -13   2  14      283.24      292.58     35.83 o 
 -12   2  14        5.73      -20.68     15.78 o 
 -11   2  14      855.87      804.18     31.84 o 
 -10   2  14     5108.62     5195.33     65.76 o 
  -9   2  14        0.78      -13.38      8.92 o 
  -8   2  14     1311.77     1306.93     30.24 o 
  -7   2  14      845.03      882.88     25.29 o 
  -6   2  14      169.17      146.60     15.54 o 
  -5   2  14     4571.73     4557.73     57.91 o 
  -4   2  14       15.92       23.13     10.73 o 
  -3   2  14    10844.76    10793.15    103.42 o 
  -2   2  14      182.82      181.10     14.47 o 
  -1   2  14     2020.38     2009.12     41.31 o 
   0   2  14       19.11       21.46      9.23 o 
   1   2  14      973.91     1010.03     24.39 o 
   2   2  14      376.36      350.28     20.02 o 
   3   2  14      765.67      777.71     28.31 o 
   4   2  14     1081.63     1065.34     36.11 o 
   5   2  14       83.02       84.55     17.16 o 
   6   2  14      155.87      146.48     20.43 o 
   7   2  14       88.30       85.52     19.44 o 
   8   2  14      520.24      480.08     31.25 o 
 -17   3  14      508.84      463.78     45.89 o 
 -16   3  14     2072.92     2108.61     84.16 o 
 -15   3  14      435.61      466.88     74.82 o 
 -14   3  14     2979.35     2841.99     93.99 o 
 -13   3  14     2574.42     2440.76     59.94 o 
 -12   3  14      271.61      280.53     27.60 o 
 -11   3  14     9902.17     9896.65    132.08 o 
 -10   3  14      687.85      635.06     31.32 o 
  -9   3  14     7532.19     7504.81    140.92 o 
  -8   3  14     1561.63     1563.25     44.64 o 
  -7   3  14      907.53      965.35     35.73 o 
  -6   3  14     4752.52     4882.58     98.76 o 
  -5   3  14        0.91       -8.39     15.05 o 
  -4   3  14     3364.12     3446.04     64.99 o 
  -3   3  14        4.66      -18.76     12.51 o 
  -2   3  14     4901.73     4481.08     74.64 o 
  -1   3  14       88.76       98.33     16.65 o 
   0   3  14     5237.34     5050.41     64.61 o 
   1   3  14     2070.59     2079.17     45.83 o 
   2   3  14     3026.11     2968.51     90.56 o 
   3   3  14     1451.29     1616.94     54.51 o 
   4   3  14      479.96      506.38     25.10 o 
   5   3  14     4175.08     3932.96     72.31 o 
   6   3  14       33.81       44.78     16.58 o 
   7   3  14     4545.19     4508.11     83.26 o 
   8   3  14      570.54      665.09     35.41 o 
 -16   4  14        6.91      -21.49     22.44 o 
 -15   4  14      114.82      142.85     32.00 o 
 -14   4  14      910.43      898.05     46.18 o 
 -13   4  14      217.85      233.62     34.18 o 
 -12   4  14     1748.18     1802.74     61.72 o 
 -11   4  14     1072.93     1090.46     40.70 o 
 -10   4  14      194.33      163.63     20.75 o 
  -9   4  14       22.55       22.02     14.30 o 
  -8   4  14      573.81      582.19     29.73 o 
  -7   4  14        1.79       -5.85     12.30 o 
  -6   4  14     1550.87     1612.58     70.00 o 
  -5   4  14     1152.50     1237.57     40.31 o 
  -4   4  14      866.06      852.81     33.98 o 
  -3   4  14      770.30      799.41     33.15 o 
  -2   4  14      462.80      400.48     24.98 o 
  -1   4  14     1318.48     1243.39     39.96 o 
   0   4  14      195.62      171.14     18.74 o 
   1   4  14        4.43       25.02     12.55 o 
   2   4  14     2594.79     2557.28     86.43 o 
   3   4  14      628.29      668.68     48.19 o 
   4   4  14      718.11      769.51     53.87 o 
   5   4  14       41.24       42.22     34.91 o 
   6   4  14      237.26      224.74     35.30 o 
   7   4  14      613.11      737.42     53.71 o 
 -15   5  14      148.06      148.84     22.72 o 
 -14   5  14      187.40      213.78     25.53 o 
 -13   5  14     2445.31     2459.67     63.18 o 
 -12   5  14        9.94       14.05     26.76 o 
 -11   5  14      909.25      944.24     46.99 o 
 -10   5  14        0.46       -3.60     19.97 o 
  -9   5  14     1566.19     1504.66     47.20 o 
  -8   5  14      339.03      320.24     27.65 o 
  -7   5  14     1151.05     1153.99     41.26 o 
  -6   5  14     2509.16     2360.29     57.28 o 
  -5   5  14        4.78       -2.10     14.35 o 
  -4   5  14     5030.81     4736.79     82.64 o 
  -3   5  14       25.64       37.57     15.95 o 
  -2   5  14     6686.05     6781.65    102.31 o 
  -1   5  14       77.04      102.08     18.41 o 
   0   5  14      504.48      564.13     45.47 o 
   1   5  14      606.35      624.01     27.80 o 
   2   5  14       35.25        2.72     21.76 o 
   3   5  14      580.86      578.46     47.73 o 
   4   5  14       68.16        6.87     23.99 o 
   5   5  14     1205.87     1137.87     66.61 o 
   6   5  14        3.42       24.73     27.88 o 
 -14   6  14     1332.07     1393.94     50.67 o 
 -13   6  14       31.74       29.31     17.93 o 
 -12   6  14     3941.58     3993.60     83.19 o 
 -11   6  14      387.16      405.07     30.13 o 
 -10   6  14     5588.32     5775.94    100.18 o 
  -9   6  14       46.24       39.15     17.43 o 
  -8   6  14     1991.58     1914.37     54.53 o 
  -7   6  14      492.04      454.01     30.11 o 
  -6   6  14     3414.01     3396.54     72.24 o 
  -5   6  14     7074.94     6842.31    107.07 o 
  -4   6  14      137.50      125.47     20.90 o 
  -3   6  14     4475.46     4377.88    140.66 o 
  -2   6  14       24.57        2.99     14.54 o 
  -1   6  14     1313.90     1382.91     45.34 o 
   0   6  14       35.79       18.31     16.28 o 
   1   6  14     1490.94     1448.49     46.58 o 
   2   6  14     4714.96     5120.29    168.34 o 
   3   6  14       74.49      144.52     33.45 o 
   4   6  14     3533.55     3779.77    118.41 o 
 -12   7  14       25.49       19.30     19.00 o 
 -11   7  14      377.08      367.89     30.98 o 
 -10   7  14       86.22       96.52     21.48 o 
  -9   7  14     1472.48     1686.66     53.91 o 
  -8   7  14     1503.63     1543.90     50.84 o 
  -7   7  14      856.38      863.14     39.54 o 
  -6   7  14      745.49      716.08     36.82 o 
  -5   7  14      530.42      529.88     32.92 o 
  -4   7  14      962.20     1004.06     41.05 o 
  -3   7  14       10.40       -1.62     14.82 o 
  -2   7  14       75.38       49.45     26.12 o 
  -1   7  14      226.37      246.16     24.67 o 
   0   7  14        1.53        9.71     15.63 o 
   1   7  14       19.26        0.07     16.07 o 
   2   7  14      121.69      157.82     35.28 o 
   3   7  14        0.19       12.65     27.14 o 
  -9   8  14      235.37      237.36     27.23 o 
  -8   8  14     2034.99     2091.77     61.54 o 
  -7   8  14      915.97      882.96     42.24 o 
  -6   8  14      194.82      217.69     25.29 o 
  -5   8  14      381.66      307.62     28.43 o 
  -4   8  14       11.86       11.88     16.90 o 
  -3   8  14       37.93       49.88     18.88 o 
  -2   8  14      366.21      389.71     29.98 o 
  -1   8  14     1628.43     1786.22     55.59 o 
 -17   1  15     4371.89     4367.82    390.93 o 
 -16   1  15     1200.56     1338.68     87.88 o 
 -15   1  15     3255.10     3138.16     76.59 o 
 -14   1  15      457.15      421.79     30.60 o 
 -13   1  15      707.43      651.15     31.16 o 
 -12   1  15      163.10      161.84     17.17 o 
 -11   1  15       15.84       -8.75     13.04 o 
 -10   1  15     4930.21     4920.55     77.82 o 
  -9   1  15     1141.93     1125.51     36.48 o 
  -8   1  15     8781.87     8877.97    131.97 o 
  -7   1  15      318.40      273.42     20.15 o 
  -6   1  15     7408.09     7546.48     90.80 o 
  -5   1  15      110.28       91.14     14.74 o 
  -4   1  15     4691.71     4809.30     60.95 o 
  -3   1  15     3176.63     3101.74     47.38 o 
  -2   1  15     3688.88     3725.67     53.00 o 
  -1   1  15     3543.36     3539.98     61.12 o 
   0   1  15     1428.49     1341.60     42.35 o 
   1   1  15     1058.34     1067.02     28.18 o 
   2   1  15     1525.32     1490.66     36.76 o 
   3   1  15      288.09      357.66     23.31 o 
   4   1  15       29.87       25.65     14.38 o 
   5   1  15     1170.96     1215.18     40.55 o 
   6   1  15     2771.77     3038.44     66.35 o 
   7   1  15      497.51      432.90     36.03 o 
 -17   2  15      801.68      876.33     58.39 o 
 -16   2  15     4603.41     4638.42    299.75 o 
 -15   2  15      421.99      409.43     65.53 o 
 -14   2  15     2134.85     2164.92     67.81 o 
 -13   2  15     1539.95     1522.61     55.70 o 
 -12   2  15      111.94      117.90     21.89 o 
 -11   2  15      130.68      107.91     33.02 o 
 -10   2  15     1415.45     1430.48     51.42 o 
  -9   2  15      822.48      800.75     39.07 o 
  -8   2  15     3448.88     3300.43     80.39 o 
  -7   2  15     2420.53     2259.15     40.72 o 
  -6   2  15      367.26      376.82     18.89 o 
  -5   2  15     4598.02     4594.91     60.27 o 
  -4   2  15      334.69      358.92     22.01 o 
  -3   2  15     6532.90     6490.08     83.54 o 
  -2   2  15     4385.20     4519.97     60.60 o 
  -1   2  15     1528.83     1633.81     39.25 o 
   0   2  15     4626.25     4437.17     67.34 o 
   1   2  15      345.66      332.45     27.67 o 
   2   2  15     2821.47     2684.07     56.38 o 
   3   2  15     1097.88     1225.11     35.50 o 
   4   2  15      612.95      577.22     29.10 o 
   5   2  15     1929.15     2009.87     52.36 o 
   6   2  15       86.24       98.34     20.14 o 
   7   2  15      221.92      293.58     26.95 o 
 -16   3  15     1345.41     1377.69     75.92 o 
 -15   3  15      584.20      575.64     91.80 o 
 -14   3  15      259.26      259.24     30.76 o 
 -13   3  15        0.22        6.22     16.18 o 
 -12   3  15      114.22      145.19     20.78 o 
 -11   3  15        1.41       26.40     15.67 o 
 -10   3  15       28.39       20.66     14.84 o 
  -9   3  15       86.39       83.13     17.87 o 
  -8   3  15      290.29      271.27     23.62 o 
  -7   3  15     1625.92     1498.05     44.80 o 
  -6   3  15     1785.69     1730.42     48.81 o 
  -5   3  15      218.11      232.32     21.51 o 
  -4   3  15     1515.22     1627.58     45.51 o 
  -3   3  15       38.12       56.39     15.22 o 
  -2   3  15     2403.15     2267.95     52.72 o 
  -1   3  15       47.11       92.37     14.62 o 
   0   3  15       75.46       67.07     13.98 o 
   1   3  15      833.56      943.55     53.58 o 
   2   3  15      274.03      299.31     35.88 o 
   3   3  15      197.56      194.24     26.22 o 
   4   3  15      488.60      524.48     36.23 o 
   5   3  15       59.85       77.70     23.64 o 
   6   3  15      110.45      164.18     26.33 o 
 -16   4  15     2086.88     2143.86     93.80 o 
 -15   4  15      160.19      186.83     34.05 o 
 -14   4  15     2213.74     2209.08     63.68 o 
 -13   4  15        1.36        7.11     15.68 o 
 -12   4  15     2434.53     2444.03     62.57 o 
 -11   4  15     2847.43     2866.36     66.73 o 
 -10   4  15      164.09      148.70     20.76 o 
  -9   4  15     1784.77     1712.87     61.10 o 
  -8   4  15     1254.50     1279.23     43.36 o 
  -7   4  15     2732.46     2604.31     60.37 o 
  -6   4  15        1.22       12.58     19.24 o 
  -5   4  15     4032.07     4006.32     75.18 o 
  -4   4  15     1242.60     1249.01     41.30 o 
  -3   4  15      814.60      845.67     35.11 o 
  -2   4  15      234.41      253.26     22.82 o 
  -1   4  15     5114.76     5283.01     87.20 o 
   0   4  15     2735.62     2724.57     53.65 o 
   1   4  15      426.20      421.99     27.36 o 
   2   4  15     2589.60     2449.45     87.47 o 
   3   4  15      351.68      351.84     40.04 o 
   4   4  15      538.48      487.87     46.97 o 
   5   4  15       94.89      117.08     34.33 o 
 -14   5  15       11.18        4.98     16.70 o 
 -13   5  15     1076.20     1215.13     46.74 o 
 -12   5  15      486.05      475.57     31.63 o 
 -11   5  15      775.05      782.14     37.87 o 
 -10   5  15     2932.57     3020.31     69.22 o 
  -9   5  15      905.80      911.48     40.10 o 
  -8   5  15     6033.44     5641.51     95.99 o 
  -7   5  15      936.85      929.68     39.16 o 
  -6   5  15     1174.43     1198.55     42.92 o 
  -5   5  15        6.27        2.45     14.25 o 
  -4   5  15      124.52      129.53     19.41 o 
  -3   5  15     1010.80     1008.40     38.82 o 
  -2   5  15        8.43       19.10     15.69 o 
  -1   5  15     1591.61     1564.20     47.39 o 
   0   5  15      845.17      895.56     37.13 o 
   1   5  15      321.59      441.94     29.05 o 
   2   5  15      815.61      702.71     79.15 o 
   3   5  15     2567.83     2640.75     95.85 o 
   4   5  15        2.13        2.69     25.51 o 
 -13   6  15      763.64      748.45     39.72 o 
 -12   6  15      138.95      130.82     23.14 o 
 -11   6  15       57.55       67.79     20.23 o 
 -10   6  15       21.15       31.38     18.55 o 
  -9   6  15     2701.21     2569.54     65.44 o 
  -8   6  15       84.32       52.10     19.26 o 
  -7   6  15     1430.97     1493.25     49.44 o 
  -6   6  15      277.68      243.98     25.17 o 
  -5   6  15      159.48      173.82     23.09 o 
  -4   6  15      327.31      315.02     26.50 o 
  -3   6  15       67.62       63.61     28.03 o 
  -2   6  15       10.10       23.61     15.45 o 
  -1   6  15        4.05       -9.48     13.97 o 
   0   6  15       67.00       57.82     18.46 o 
   1   6  15      252.74      241.32     30.07 o 
   2   6  15       27.18       37.42     28.31 o 
   3   6  15      504.97      468.18     48.31 o 
 -11   7  15     1314.11     1309.13     50.48 o 
 -10   7  15     2869.72     2863.18     87.19 o 
  -9   7  15     2255.47     2291.17     64.25 o 
  -8   7  15      710.55      650.54     37.24 o 
  -7   7  15     1503.96     1739.03     81.27 o 
  -6   7  15     2891.60     3146.10     73.49 o 
  -5   7  15      121.70      138.96     23.18 o 
  -4   7  15     2271.69     2143.20     60.13 o 
  -3   7  15     1690.93     1760.48     54.41 o 
  -2   7  15      406.20      361.86     29.21 o 
  -1   7  15     1399.95     1405.86     49.41 o 
   0   7  15      812.01      936.68     41.98 o 
   1   7  15     3377.18     3587.74    115.53 o 
 -17   0  16        0.48       18.20     23.81 o 
 -16   0  16     4461.76     4760.10    166.41 o 
 -15   0  16     2443.93     2597.01    116.49 o 
 -14   0  16       40.82       36.03     28.19 o 
 -13   0  16      627.95      619.70     56.25 o 
 -12   0  16      284.22      272.50     31.27 o 
 -11   0  16     1068.38     1030.43     54.94 o 
 -10   0  16      898.08      923.30     75.44 o 
  -9   0  16     5621.39     5888.00    124.40 o 
  -8   0  16     1862.09     1848.83     65.58 o 
  -7   0  16     3738.38     4008.80     97.83 o 
  -6   0  16       94.01       49.60     22.79 o 
  -5   0  16     7266.43     7329.73    142.58 o 
  -4   0  16     3014.19     3095.85     98.75 o 
  -3   0  16     2264.92     2221.36     72.21 o 
  -2   0  16     3617.42     3749.61    120.29 o 
  -1   0  16      278.66      240.43     23.72 o 
   0   0  16     3931.11     3961.11     68.02 o 
   1   0  16        7.95       44.97     16.69 o 
   2   0  16     3862.19     3882.09    118.02 o 
   3   0  16     1415.70     1360.79     71.01 o 
   4   0  16        2.50       -6.66     19.98 o 
   5   0  16     1897.49     2097.57     77.24 o 
   6   0  16        0.56       23.49     24.15 o 
 -16   1  16      195.93      193.33     35.01 o 
 -15   1  16     1356.57     1359.88     67.49 o 
 -14   1  16      770.24      751.00     54.99 o 
 -13   1  16      938.06      968.23     37.20 o 
 -12   1  16      317.00      253.08     19.82 o 
 -11   1  16      134.41      135.09     16.25 o 
 -10   1  16      245.86      285.33     19.90 o 
  -9   1  16       55.73       32.53     14.16 o 
  -8   1  16     3888.08     3969.29     63.02 o 
  -7   1  16     1093.43     1135.82     34.22 o 
  -6   1  16     2159.96     2123.05     44.77 o 
  -5   1  16      333.99      349.07     20.70 o 
  -4   1  16       21.63        4.06     10.29 o 
  -3   1  16       10.41        8.03     10.13 o 
  -2   1  16       87.78       75.11     13.75 o 
  -1   1  16      467.37      437.12     22.41 o 
   0   1  16      196.06      199.19     20.02 o 
   1   1  16        1.99        0.41     12.78 o 
   2   1  16        1.53        5.27     10.78 o 
   3   1  16     1907.99     1798.83     43.69 o 
   4   1  16        7.56        3.31     14.72 o 
   5   1  16      318.66      319.66     25.96 o 
   6   1  16      605.45      594.92     33.53 o 
 -16   2  16     1003.62     1122.82     69.04 o 
 -15   2  16       26.42       26.76     25.49 o 
 -14   2  16      669.04      625.86     40.74 o 
 -13   2  16      124.05      109.51     23.88 o 
 -12   2  16      295.29      247.13     28.54 o 
 -11   2  16      247.42      259.48     29.78 o 
 -10   2  16       16.06       23.97     17.85 o 
  -9   2  16     4516.80     4640.27     96.05 o 
  -8   2  16     1835.92     1924.48     59.83 o 
  -7   2  16     1876.70     1857.94     60.04 o 
  -6   2  16      930.85      862.08     41.03 o 
  -5   2  16     1358.77     1268.11     50.14 o 
  -4   2  16      105.91      105.58     14.84 o 
  -3   2  16     3117.82     3061.44     54.80 o 
  -2   2  16     2712.77     2757.27     52.20 o 
  -1   2  16        1.69        0.91     11.29 o 
   0   2  16       93.13       94.82     17.01 o 
   1   2  16      377.85      300.24     27.67 o 
   2   2  16      352.16      346.49     25.62 o 
   3   2  16        4.13        6.17     17.46 o 
   4   2  16      927.27      987.86     48.02 o 
   5   2  16     2946.83     3327.81     72.49 o 
 -16   3  16      358.39      363.27     44.66 o 
 -15   3  16     4323.02     4223.78    122.94 o 
 -14   3  16      548.03      514.82     54.32 o 
 -13   3  16     5811.01     6040.34    121.01 o 
 -12   3  16     1353.38     1318.81     46.16 o 
 -11   3  16      408.65      375.42     27.65 o 
 -10   3  16     2802.50     2735.80     63.67 o 
  -9   3  16      343.97      372.37     27.57 o 
  -8   3  16     4965.97     4953.15     86.78 o 
  -7   3  16     1422.01     1409.22     45.01 o 
  -6   3  16     9391.86     9075.21    141.87 o 
  -5   3  16     3272.01     3386.83     68.94 o 
  -4   3  16     1998.71     1867.68     50.46 o 
  -3   3  16     1841.50     1771.22     48.55 o 
  -2   3  16      135.48      161.30     17.50 o 
  -1   3  16       81.68       91.47     15.69 o 
   0   3  16     1213.93     1141.01     35.52 o 
   1   3  16     4859.39     4537.17    187.52 o 
   2   3  16       23.40       28.99     25.18 o 
   3   3  16     2836.40     2869.69     98.28 o 
   4   3  16      762.27      830.04     45.30 o 
   5   3  16     1201.85     1255.58     55.40 o 
 -15   4  16      173.68      128.52     25.59 o 
 -14   4  16      280.75      311.82     29.84 o 
 -13   4  16     1485.10     1567.67     51.87 o 
 -12   4  16        3.60       26.85     17.02 o 
 -11   4  16      840.25      905.83     67.24 o 
 -10   4  16       46.88       42.02     18.05 o 
  -9   4  16       46.63       32.07     16.68 o 
  -8   4  16      773.66      766.58     36.19 o 
  -7   4  16      330.82      307.25     25.80 o 
  -6   4  16       85.80       73.15     20.78 o 
  -5   4  16      112.00       70.58     20.74 o 
  -4   4  16      559.15      578.99     30.96 o 
  -3   4  16       32.27       50.21     17.98 o 
  -2   4  16     1111.71     1007.40     38.87 o 
  -1   4  16      126.15      152.61     18.27 o 
   0   4  16     5201.55     5464.48     81.66 o 
   1   4  16       14.30       70.07     27.41 o 
   2   4  16      660.30      770.52    125.77 o 
   3   4  16      308.21      337.96     42.03 o 
   4   4  16       64.97       34.79     42.98 o 
 -13   5  16      850.26      974.33     44.33 o 
 -12   5  16     1054.51     1127.17     46.08 o 
 -11   5  16       21.99       16.52     17.66 o 
 -10   5  16      962.40      943.27     41.18 o 
  -9   5  16      537.71      521.58     32.34 o 
  -8   5  16      890.49      807.45     38.29 o 
  -7   5  16        8.33       18.82     17.40 o 
  -6   5  16     2585.15     2726.60     65.26 o 
  -5   5  16      651.35      708.05     35.50 o 
  -4   5  16      674.71      679.01     34.59 o 
  -3   5  16     1224.55     1191.05     43.57 o 
  -2   5  16      414.49      401.03     28.37 o 
  -1   5  16      691.36      679.07     34.07 o 
   0   5  16       15.09       19.96     14.41 o 
   1   5  16     1849.58     2081.20     84.19 o 
   2   5  16     1318.99     1527.78     76.18 o 
   3   5  16      130.94       96.74     32.68 o 
 -12   6  16      411.35      430.93     33.59 o 
 -11   6  16     3235.30     3353.09     96.14 o 
 -10   6  16       83.80       95.63     22.12 o 
  -9   6  16     1546.20     1481.25     51.36 o 
  -8   6  16       83.31       51.48     20.01 o 
  -7   6  16     1828.02     1916.44     57.36 o 
  -6   6  16      509.57      439.29     30.81 o 
  -5   6  16      297.19      321.58     32.66 o 
  -4   6  16      818.13      866.19     39.45 o 
  -3   6  16      924.47      817.88     40.18 o 
  -2   6  16     4125.76     4141.63     83.52 o 
  -1   6  16        5.47        3.79     16.86 o 
   0   6  16     3880.81     4176.62     74.79 o 
   1   6  16      396.27      506.12     64.02 o 
  -8   7  16       77.19       69.96     21.00 o 
  -7   7  16      233.23      247.68     27.76 o 
  -6   7  16      101.35      102.48     22.12 o 
  -5   7  16      163.59      163.55     24.69 o 
  -4   7  16        3.72       21.80     17.83 o 
  -3   7  16       45.90       34.87     17.94 o 
 -16   1  17      453.01      592.59     52.06 o 
 -15   1  17        1.32        0.77     24.21 o 
 -14   1  17     1520.02     1508.16     57.67 o 
 -13   1  17       96.33       19.04     19.93 o 
 -12   1  17     1434.56     1355.89     53.29 o 
 -11   1  17      127.21      113.23     23.83 o 
 -10   1  17     5474.73     5730.80     91.54 o 
  -9   1  17     3043.27     3134.90     58.20 o 
  -8   1  17     1376.54     1323.58     38.03 o 
  -7   1  17     6076.79     6208.20     84.64 o 
  -6   1  17     1137.43     1068.22     34.20 o 
  -5   1  17     4238.63     4174.12     66.45 o 
  -4   1  17      434.30      484.02     24.83 o 
  -3   1  17     5262.16     5350.41     77.28 o 
  -2   1  17      383.12      374.84     25.63 o 
  -1   1  17        4.74       37.59     15.41 o 
   0   1  17      832.28      885.53     42.17 o 
   1   1  17        1.55       -6.61     13.45 o 
   2   1  17     1787.78     1786.45     51.07 o 
   3   1  17      642.09      710.74     35.82 o 
   4   1  17     2403.07     2676.40     75.70 o 
 -15   2  17      195.75      248.85     36.92 o 
 -14   2  17      465.28      483.20     38.33 o 
 -13   2  17     4722.30     4728.69    104.16 o 
 -12   2  17       18.17       21.14     31.50 o 
 -11   2  17     4517.73     4356.37     97.17 o 
 -10   2  17      764.16      741.45     41.21 o 
  -9   2  17     1241.98     1272.65     51.69 o 
  -8   2  17      420.37      439.39     33.12 o 
  -7   2  17      632.20      663.87     37.79 o 
  -6   2  17     2367.78     2476.09     88.54 o 
  -5   2  17      294.34      276.03     27.68 o 
  -4   2  17      987.51      965.14     36.31 o 
  -3   2  17      305.50      305.85     23.68 o 
  -2   2  17     3397.41     3323.28     67.32 o 
  -1   2  17      252.40      293.22     23.96 o 
   0   2  17     1887.05     1869.17     76.40 o 
   1   2  17     4445.31     4627.27     97.97 o 
   2   2  17       27.52       40.79     19.98 o 
   3   2  17     1671.39     1719.24     52.80 o 
   4   2  17        6.32       45.12     22.96 o 
 -15   3  17      188.92      197.62     31.25 o 
 -14   3  17      103.21      102.48     27.24 o 
 -13   3  17     1429.25     1482.23     59.71 o 
 -12   3  17        5.73      -26.41     17.61 o 
 -11   3  17      453.19      413.14     35.41 o 
 -10   3  17       54.35       19.96     15.94 o 
  -9   3  17       77.41       78.17     18.61 o 
  -8   3  17      430.65      429.95     28.84 o 
  -7   3  17      125.27       72.15     17.92 o 
  -6   3  17        1.86        3.53     16.46 o 
  -5   3  17       94.60      136.75     20.36 o 
  -4   3  17      730.52      860.77     36.68 o 
  -3   3  17       35.04       40.55     14.17 o 
  -2   3  17      379.75      337.79     24.69 o 
  -1   3  17      678.22      625.96     34.44 o 
   0   3  17       46.74       98.56     28.41 o 
   1   3  17     1111.48     1192.61     63.08 o 
   2   3  17      417.35      372.84     42.84 o 
   3   3  17       52.67       19.22     26.44 o 
 -13   4  17     2590.71     2786.67    146.33 o 
 -12   4  17       65.71       30.25     18.62 o 
 -11   4  17     3488.26     3557.55     78.73 o 
 -10   4  17      511.89      517.40     32.64 o 
  -9   4  17     1620.57     1616.00     51.45 o 
  -8   4  17     1162.93     1141.53     43.72 o 
  -7   4  17       32.84       14.38     16.45 o 
  -6   4  17      982.84     1070.88     42.01 o 
  -5   4  17      681.18      682.87     34.91 o 
  -4   4  17     3400.90     3510.14     86.71 o 
  -3   4  17        3.94       -0.52     14.97 o 
  -2   4  17     2551.30     2409.40     53.26 o 
  -1   4  17        2.03       -4.71     13.22 o 
   0   4  17       14.39       24.01     20.34 o 
   1   4  17     1618.55     1615.14     74.84 o 
   2   4  17     1157.62     1094.06     70.42 o 
 -12   5  17     2315.93     2583.92     68.90 o 
 -11   5  17       46.19       37.16     19.71 o 
 -10   5  17       24.42       13.20     17.13 o 
  -9   5  17        1.35      -22.61     15.07 o 
  -8   5  17      778.30      781.14     39.01 o 
  -7   5  17     3131.51     3265.56     74.23 o 
  -6   5  17       13.59       65.47     19.20 o 
  -5   5  17     5365.31     5756.72    100.65 o 
  -4   5  17      902.40     1084.32     43.02 o 
  -3   5  17      134.44      134.97     21.99 o 
  -2   5  17      207.41      177.66     23.20 o 
  -1   5  17     1866.14     1928.87     49.69 o 
   0   5  17      117.66      116.81     25.89 o 
   1   5  17      292.07      308.69     43.04 o 
  -9   6  17      312.85      226.47     27.72 o 
  -8   6  17       45.07       50.04     19.81 o 
  -7   6  17      455.54      498.88     34.04 o 
  -6   6  17     1866.89     2061.96     60.53 o 
  -5   6  17       26.57       39.49     19.00 o 
  -4   6  17      363.16      369.97     30.21 o 
  -3   6  17       82.70       74.62     20.73 o 
  -2   6  17       17.77        9.02     20.94 o 
 -14   0  18     1212.26     1208.21     82.52 o 
 -13   0  18     1417.37     1296.56     65.81 o 
 -12   0  18     1942.34     1851.30     71.91 o 
 -11   0  18      207.11      254.22     34.01 o 
 -10   0  18     9673.62    10012.19    185.84 o 
  -9   0  18      801.94      857.19     52.62 o 
  -8   0  18     4490.18     4769.10    115.42 o 
  -7   0  18      132.66      113.87     26.67 o 
  -6   0  18        5.27      -23.26     18.31 o 
  -5   0  18      785.06      802.66     48.73 o 
  -4   0  18      271.90      281.12     27.04 o 
  -3   0  18     1748.57     1698.66     55.92 o 
  -2   0  18     2511.30     2248.93     95.86 o 
  -1   0  18     3732.30     3784.46    154.86 o 
   0   0  18       54.42       22.01     34.93 o 
   1   0  18     1465.05     1602.93    105.76 o 
   2   0  18      237.77      242.61     53.36 o 
   3   0  18     5793.10     6064.73    219.91 o 
 -14   1  18       66.11       60.32     22.50 o 
 -13   1  18      469.80      417.37     35.21 o 
 -12   1  18     2405.69     2449.20     72.50 o 
 -11   1  18      275.57      288.54     30.49 o 
 -10   1  18       31.49        9.50     19.35 o 
  -9   1  18      363.65      300.25     30.05 o 
  -8   1  18      128.12      119.35     29.75 o 
  -7   1  18      621.35      571.77     29.91 o 
  -6   1  18       16.52       -5.78     13.52 o 
  -5   1  18     1842.17     1921.16     45.29 o 
  -4   1  18     1267.76     1333.32     38.21 o 
  -3   1  18       54.88       84.48     17.64 o 
  -2   1  18      216.04      176.61     21.44 o 
  -1   1  18       40.07       62.44     25.49 o 
   0   1  18        4.88       15.58     22.38 o 
   1   1  18        0.10      -32.18     21.77 o 
   2   1  18       44.11       58.34     19.29 o 
 -14   2  18      275.71      319.38     33.60 o 
 -13   2  18      191.90      180.20     28.50 o 
 -12   2  18      565.51      505.67     38.91 o 
 -11   2  18     1584.78     1635.67     61.34 o 
 -10   2  18     3063.52     3069.30    100.27 o 
  -9   2  18      505.33      541.08     37.45 o 
  -8   2  18     1102.86     1137.81     50.88 o 
  -7   2  18      338.01      326.94     32.93 o 
  -6   2  18      186.53      143.26     27.02 o 
  -5   2  18        4.94       -1.56     17.41 o 
  -4   2  18      389.89      352.30     31.02 o 
  -3   2  18      356.38      326.14     37.26 o 
  -2   2  18      124.70      136.27     20.21 o 
  -1   2  18      461.06      489.09     46.42 o 
   0   2  18      436.23      475.73     43.82 o 
   1   2  18     2231.14     2256.76     85.94 o 
   2   2  18      142.49       87.91     31.52 o 
 -13   3  18      827.57      854.30     54.06 o 
 -12   3  18     1435.39     1453.36     60.76 o 
 -11   3  18     1494.07     1667.56     63.66 o 
 -10   3  18     3174.99     3150.69     84.89 o 
  -9   3  18     2319.57     2152.70     69.34 o 
  -8   3  18     1425.29     1428.32     48.61 o 
  -7   3  18     2801.16     2701.48     76.70 o 
  -6   3  18      956.43      982.37     72.09 o 
  -5   3  18     2776.29     2713.49     75.64 o 
  -4   3  18     1202.80     1319.35     45.43 o 
  -3   3  18     1857.25     1841.76     53.08 o 
  -2   3  18     1301.30     1300.04     45.33 o 
  -1   3  18      807.78      970.05     48.12 o 
   0   3  18     1251.36     1173.71    116.63 o 
   1   3  18      231.12      209.44     37.46 o 
 -12   4  18      510.64      551.65     35.72 o 
 -11   4  18      106.47      141.40     23.84 o 
 -10   4  18      316.40      300.90     28.90 o 
  -9   4  18      464.78      461.50     32.53 o 
  -8   4  18       48.67       18.10     18.04 o 
  -7   4  18      175.79      133.85     22.32 o 
  -6   4  18       42.72       28.39     17.91 o 
  -5   4  18        5.32      -16.92     15.60 o 
  -4   4  18      270.34      217.40     24.59 o 
  -3   4  18        0.71       11.40     14.41 o 
  -2   4  18      865.11      912.03     35.49 o 
  -1   4  18     1389.75     1473.43     58.73 o 
   0   4  18     1534.46     1597.32     76.63 o 
 -10   5  18      383.89      360.32     31.42 o 
  -9   5  18     1485.39     1530.43     52.91 o 
  -8   5  18      447.48      416.89     31.69 o 
  -7   5  18      554.04      552.49     39.36 o 
  -6   5  18       17.59       13.85     17.20 o 
  -5   5  18      122.54      126.41     22.58 o 
  -4   5  18       38.38       43.80     18.33 o 
  -3   5  18      745.59      739.34     37.92 o 
  -2   5  18     1321.86     1222.22     42.13 o 
 -13   1  19     1227.74     1141.21     52.24 o 
 -12   1  19      742.97      643.30     41.41 o 
 -11   1  19      491.87      553.68     39.05 o 
 -10   1  19       34.09       61.46     22.58 o 
  -9   1  19     4096.49     4279.99     97.02 o 
  -8   1  19        2.49      -27.65     18.44 o 
  -7   1  19     2406.44     2204.29     78.95 o 
  -6   1  19      376.91      300.94     30.13 o 
  -5   1  19      620.93      628.74     45.53 o 
  -4   1  19     2245.67     2358.88     68.98 o 
  -3   1  19      235.51      288.35     29.99 o 
  -2   1  19     4943.66     5207.63    193.23 o 
  -1   1  19     1735.25     1978.36     81.27 o 
   0   1  19     1429.12     1394.31     71.15 o 
 -12   2  19     1804.94     1799.65     65.89 o 
 -11   2  19        9.15       22.34     20.74 o 
 -10   2  19     2687.76     2783.98     80.07 o 
  -9   2  19     1285.24     1315.36     56.80 o 
  -8   2  19     1447.88     1346.39     55.55 o 
  -7   2  19      111.96       85.11     24.34 o 
  -6   2  19     1126.27     1210.66     58.34 o 
  -5   2  19       90.44      107.36     24.01 o 
  -4   2  19      362.78      324.77     31.35 o 
  -3   2  19      858.12      892.54     77.94 o 
  -2   2  19       11.53       27.39     30.33 o 
  -1   2  19     1503.05     1602.52    110.85 o 
   0   2  19        1.60      -25.31     37.82 o 
 -11   3  19      528.30      540.58     40.65 o 
 -10   3  19       34.36       13.44     22.30 o 
  -9   3  19       81.08       92.99     26.30 o 
  -8   3  19       35.95       11.99     26.51 o 
  -7   3  19      412.35      467.38     37.60 o 
  -6   3  19     1537.08     1588.98     59.93 o 
  -5   3  19      135.35      106.66     25.22 o 
  -4   3  19       40.15       26.60     20.58 o 
  -3   3  19      212.66      240.71     29.74 o 
  -2   3  19      176.89      190.43     27.77 o 
  -9   4  19       17.31      -17.62     16.83 o 
  -8   4  19     4202.42     4702.71     93.62 o 
  -7   4  19      137.79      161.17     24.67 o 
  -6   4  19      546.53      619.04     36.32 o 
  -5   4  19     1400.72     1472.67     51.92 o 
  -4   4  19       29.78       26.78     16.13 o 
 -11   0  20        8.39       26.13     38.10 o 
 -10   0  20        5.59       26.96     35.76 o 
  -9   0  20     5233.85     5575.67    215.24 o 
  -8   0  20       99.80      149.48     32.14 o 
  -7   0  20     1847.81     1840.25    106.79 o 
  -6   0  20       13.20        6.11     19.00 o 
  -5   0  20      301.21      312.90     30.70 o 
  -4   0  20       77.22       38.99     20.63 o 
  -3   0  20      209.71      350.16     57.49 o 
 -10   1  20        3.92       -8.51     18.81 o 
  -9   1  20      437.86      446.15     36.31 o 
  -8   1  20     1152.95     1216.71     53.50 o 
  -7   1  20       13.32       16.14     19.31 o 
  -6   1  20      324.10      305.27     38.81 o 
  -5   1  20       20.28       -9.90     21.91 o 
  -4   1  20      345.09      284.81     30.35 o 
  -3   1  20       31.20       49.26     26.79 o 
  -9   2  20      352.31      335.51     34.05 o 
  -8   2  20        4.44       13.74     20.75 o 
  -7   2  20      314.45      272.36     31.41 o 
  -6   2  20        0.19      -23.97     18.04 o 
  -5   2  20      407.10      461.03     37.10 o 
  -4   2  20       40.59       65.02     23.52 o 
                                                 
